# Supplementary material for: Efficacy and Molecular Mechanisms of Nystatin Against Botrytis cinerea on Postharvest Table Grape
Source: Foods. 2024 Nov 13;13(22):3624. doi: 10.3390/foods13223624 (PMC11593271; doi:10.3390/foods13223624)
Supplement: Supplementary file 1 [file foods-13-03624-s001.zip › Supplementary Table 1.xlsx]

## Sheet: Sheet1
gene_id	gene_symbol	Nystatin-1	Nystatin-2	Nystatin-3	Control-1	Control-2	Control-3	log2(fc)	pval	qval	fc	up&down	significant	go_id	description	pathway_id
Bcin09g02930	Bcap1	1796	1930	1724	99916	165046	171335	-6.0086	0	0	0.0155	down	yes	GO:0006508|GO:0004190	proteolysis
Bcin03g08110	Bcscd1	248	229	270	14356	14393	19000	-5.6930	0	0	0.0193	down	yes	GO:0006582|GO:0016829|GO:0030411	lyase activity	bfu99980
Bcin01g03520	Bcstc5	3088	3277	3172	23	31	29	7.1385	0	0	140.8973	up	yes
Bcin16g00930	CND3	2457	2164	2495	164534	100607	131300	-5.5273	0	0	0.0217	down	yes
Bcin01g00790		179	123	180	22143	15619	20448	-6.6291	0	0	0.0101	down	yes
Bcin01g08620		8045	7719	7299	93	115	99	6.5212	0	0	91.8468	up	yes	GO:0016831|GO:0016787|GO:0016829	lyase activity
Bcin02g05100		94943	98409	86872	855	1128	1061	6.8223	0	0	113.1675	up	yes	GO:0008131|GO:0046872|GO:0009308|GO:0048038|GO:0005507|GO:0016491	metal ion binding
Bcin08g00280		10452	10478	8798	93	185	155	6.4127	0	0	85.1955	up	yes	GO:0016787|GO:0006508|GO:0004185|GO:0008233|GO:0004180	carboxypeptidase activity
Bcin03g05720		99550	94778	97743	267	430	391	8.3784	0	0	332.7849	up	yes
Bcin04g04450		384	383	306	28585	25529	28405	-5.9839	0	0	0.0158	down	yes	GO:0004421|GO:0016126|GO:0008299|GO:0006084|GO:0016740|GO:0010142|GO:0016746	transferase activity
Bcin05g01510		55281	53703	51232	957	1425	993	5.8629	0	0	58.1979	up	yes
Bcin05g01970		13930	14398	14174	144	211	248	6.4544	0	0	87.6960	up	yes
Bcin05g06250		55776	55344	52514	81	121	113	9.3250	0	0	641.3714	up	yes
Bcin06g05360		17216	17120	15808	345	541	389	5.5943	0	0	48.3128	up	yes	GO:0016829	lyase activity
Bcin08g01760		4655	4781	3955	12	9	15	8.8133	0	0	449.8367	up	yes
Bcin14g01070		9912	10009	8797	99	132	144	6.5623	0	0	94.5069	up	yes	GO:0016491	oxidoreductase activity
Bcin15g03060		9934	9755	8986	68	129	129	6.7769	0	0	109.6601	up	yes
Bcin01g10150	Bcpsd	2473	2644	2615	25	34	30	6.7342	0	0	106.4588	up	yes	GO:0016829|GO:0004609|GO:0090407|GO:0006796|GO:0016831|GO:0008654	organophosphate biosynthetic process	bfu00564
Bcin04g04870		39	31	35	4142	3414	2904	-6.3630	5.28795e-305	2.78758e-302	0.0121	down	yes
Bcin07g02180	Bctpo1	95815	97334	92588	2548	3118	3751	5.2298	3.55371e-300	1.7797e-297	37.5265	up	yes	GO:0055085|GO:0022857|GO:0016021|GO:0016020	membrane	bfu02000
Bcin01g05720		259881	281020	240323	8448	8872	8202	5.2197	1.16355e-299	5.5496e-297	37.2644	up	yes	GO:0005975|GO:0003824	catalytic activity
Bcin02g01260		4591	4672	4135	73	93	149	5.7297	3.62824e-294	1.65184e-291	53.0672	up	yes	GO:0016021|GO:0046872|GO:0020037|GO:0009405|GO:0016491|GO:0004497|GO:0005506|GO:0016705|GO:0016020	membrane
Bcin13g00710	BcatrB	22677	25135	19395	816	679	831	5.1327	3.6579e-290	1.59294e-287	35.0821	up	yes	GO:0016021|GO:0055085|GO:0042626|GO:0016887|GO:0140359|GO:0005524|GO:0000166|GO:0016020	nucleotide binding	bfu02010|bfu02000
Bcin16g04990		979	856	980	43804	31815	42279	-5.1038	2.2189e-288	9.26019e-286	0.0291	down	yes
Bcin02g04840		12091	12465	11342	473	399	430	5.0633	2.05479e-282	8.23231e-280	33.4345	up	yes	GO:0016021|GO:0055085|GO:0006817|GO:0005315|GO:0022857|GO:0016020	transmembrane transport
Bcin14g00630		17149	17111	15462	449	639	788	5.0423	9.45609e-282	3.64278e-279	32.9514	up	yes	GO:0016021|GO:0046872|GO:0020037|GO:0009405|GO:0016491|GO:0004497|GO:0005506|GO:0016705|GO:0016020	membrane
Bcin11g06220		518	590	507	12286	27730	25506	-5.0195	5.99976e-280	2.22569e-277	0.0308	down	yes
Bcin01g00800	Bclcc8	226	185	184	10375	7682	9373	-5.2484	2.11533e-278	7.56683e-276	0.0263	down	yes	GO:0046872|GO:0005507|GO:0016491	metal ion binding
Bcin12g01020	Bcoah	4028	3969	3786	123	94	93	5.5154	3.00895e-277	1.03923e-274	45.7397	up	yes	GO:0016829|GO:0003824	lyase activity
Bcin08g01770		2713	2675	2246	25	87	49	5.8853	2.73245e-276	9.12275e-274	59.1084	up	yes	GO:0016491	oxidoreductase activity
Bcin13g05070		2051	2103	2087	37	32	39	6.1351	9.89587e-276	3.19732e-273	70.2821	up	yes	GO:0016021|GO:0016020	membrane
Bcin06g00150		4887	5230	4722	96	216	169	5.2637	2.8381e-269	8.88325e-267	38.4169	up	yes	GO:0055085|GO:0022857|GO:0016021|GO:0016020	transmembrane transport
Bcin14g04310		409	392	341	14830	13593	13108	-4.9067	4.47792e-269	1.35912e-266	0.0333	down	yes
Bcin12g06760		6	2	12	1681	1163	1516	-7.4353	3.34809e-267	9.86307e-265	0.0058	down	yes
Bcin13g02690		339	349	349	10521	15709	11319	-4.8809	1.90084e-266	5.43966e-264	0.0339	down	yes	GO:0016021|GO:1901135|GO:0016020	carbohydrate derivative metabolic process
Bcin09g01300		1054	1220	928	41871	30178	39020	-4.8424	2.8497e-266	7.9285e-264	0.0349	down	yes	GO:0016021|GO:0016020	membrane
Bcin06g05350		3256	3346	3473	109	96	86	5.3875	4.85803e-264	1.31508e-261	41.8591	up	yes	GO:0008757	S-adenosylmethionine-dependent methyltransferase activity
Bcin11g01060		14321	15630	14567	651	574	686	4.8288	1.35164e-263	3.56265e-261	28.4202	up	yes	GO:0020037|GO:0009405|GO:0004497|GO:0005506|GO:0016705	obsolete pathogenesis
Bcin13g04700		5257	5311	4935	152	205	177	5.1552	1.93274e-263	4.96366e-261	35.6349	up	yes
Bcin11g04900		1458	1523	1410	25	14	21	6.4519	1.14761e-261	2.87362e-259	87.5416	up	yes	GO:0016021|GO:0016020	membrane
Bcin10g04370		22406	23674	19215	879	1054	976	4.7783	2.40616e-260	5.87808e-258	27.4422	up	yes	GO:0009922|GO:0102336|GO:0016021|GO:0102756|GO:0102338|GO:0102337|GO:0016740|GO:0006633|GO:0006631|GO:0006629|GO:0016020	fatty acid metabolic process
Bcin01g04060		347	340	306	7167	12340	14981	-4.7950	7.12696e-259	1.69961e-256	0.0360	down	yes
Bcin03g08050	Bcpks13	1182	1141	1108	40023	28920	41725	-4.7267	1.32586e-256	3.08833e-254	0.0378	down	yes	GO:0008152|GO:0031177|GO:0016788|GO:0016740|GO:0006633|GO:0016746|GO:0004315|GO:0009058	metabolic process
Bcin04g03230		7898	8141	7424	304	373	415	4.7271	1.55461e-252	3.53886e-250	26.4848	up	yes	GO:0016491	oxidoreductase activity
Bcin08g03410		183	197	191	8127	6179	6980	-4.9432	4.88207e-252	1.08664e-249	0.0325	down	yes
Bcin05g06240		1357	1351	1159	18	12	25	6.4214	1.9896e-251	4.33214e-249	85.7088	up	yes	GO:0030246|GO:0006508|GO:0008237|GO:0007155|GO:0004222|GO:0008270	proteolysis
Bcin14g01290	Bcpks11	2266	2427	2225	61	62	74	5.4262	8.3696e-250	1.78362e-247	42.9975	up	yes	GO:0044249|GO:0008168|GO:0003824|GO:0008152|GO:0031177|GO:0044550|GO:0032259|GO:0016491|GO:1901576|GO:0008757|GO:0016740|GO:0006633|GO:0016746|GO:0004315	organic substance biosynthetic process
Bcin02g05870		66781	65386	62090	3141	3162	3721	4.5707	1.98816e-244	4.14863e-242	23.7642	up	yes	GO:0016628|GO:0016491	oxidoreductase activity
Bcin15g00520	BcekdA	1390	1319	1244	21	19	31	6.0948	1.1529e-243	2.35662e-241	68.3467	up	yes
Bcin09g04400	Bccat7	335	330	350	10029	8736	11172	-4.5895	1.80434e-241	3.61444e-239	0.0415	down	yes	GO:0006979|GO:0020037|GO:0098869|GO:0004096	cellular oxidant detoxification	bfu04146|bfu04011|bfu00630|bfu00380
Bcin02g03560		27682	28748	24800	1217	1458	1614	4.5425	3.32138e-241	6.52292e-239	23.3046	up	yes	GO:0055085|GO:0022857|GO:0016021|GO:0016020	transmembrane transport
Bcin03g05200		38	43	22	778	3113	2449	-5.6126	3.6209e-241	6.97441e-239	0.0204	down	yes	GO:0016787|GO:0008152|GO:0052862|GO:0008422|GO:0005975|GO:0071555|GO:0000272|GO:0052861|GO:0016798	beta-glucosidase activity
Bcin08g04320		3267	3376	3415	136	118	134	4.9799	3.15249e-240	5.95761e-238	31.5583	up	yes
Bcin01g07320	CND7	2711	2832	3062	96508	61032	79847	-4.5116	1.52428e-239	2.77586e-237	0.0438	down	yes
Bcin10g04190		27067	27369	24958	726	1577	2056	4.5229	1.51857e-239	2.77586e-237	22.9896	up	yes
Bcin05g08340		2494	2550	2288	102	69	78	5.1436	5.27187e-238	9.42912e-236	35.3481	up	yes	GO:0016021|GO:0055085|GO:0035672|GO:0015833|GO:0015031|GO:0035673|GO:0016020	oligopeptide transmembrane transport
Bcin04g04800	Bcbrn1	548	501	555	14743	12485	17280	-4.4987	1.00453e-235	1.76516e-233	0.0442	down	yes	GO:0016491	oxidoreductase activity	bfu99980|bfu04111|bfu03036
Bcin01g03770		289	257	267	8497	6741	8243	-4.5681	1.03335e-227	1.78449e-225	0.0422	down	yes	GO:0016747|GO:0008080	acyltransferase activity, transferring groups other than amino-acyl groups
Bcin01g11010		1201	1247	1257	28	22	36	5.7198	3.79653e-227	6.44509e-225	52.7022	up	yes	GO:0020037|GO:0009405|GO:0004497|GO:0005506|GO:0016705	obsolete pathogenesis
Bcin08g01800		11730	11813	10350	624	716	638	4.3862	2.06022e-226	3.4392e-224	20.9109	up	yes	GO:0003824|GO:0006596	catalytic activity
Bcin12g05690	Bcgst20	6310	6394	5975	335	349	414	4.3844	1.48581e-223	2.43966e-221	20.8854	up	yes
Bcin10g00330		497	491	469	10708	11326	14245	-4.3372	6.44971e-222	1.04194e-219	0.0495	down	yes	GO:0016021|GO:0006813|GO:0071805|GO:0006811|GO:0015079|GO:0016020	potassium ion transport
Bcin10g06060		565	518	547	7452	17246	16438	-4.3282	1.40109e-221	2.2275e-219	0.0498	down	yes	GO:0016021|GO:0016020	membrane
Bcin05g01660		763	874	794	16282	21276	21335	-4.2969	3.85519e-220	6.03338e-218	0.0509	down	yes	GO:0016787|GO:1990819|GO:0000935|GO:0008152|GO:0046557|GO:1904541|GO:0070879|GO:0005975|GO:0005576|GO:0071704|GO:0000272|GO:0004553|GO:0016798	actin fusion focus
Bcin09g01970		1089	1082	1044	27970	19963	26920	-4.2606	9.47265e-218	1.45966e-215	0.0522	down	yes	GO:0004553|GO:0005975|GO:0016021|GO:0016020	membrane
Bcin06g01620		1186	1286	1217	43	29	30	5.4337	5.37252e-217	8.15321e-215	43.2212	up	yes
Bcin01g08220		12262	12764	12603	681	846	961	4.2245	9.75831e-214	1.45879e-211	18.6934	up	yes	GO:0016651|GO:0016491	oxidoreductase activity
Bcin03g01250		6484	6186	5883	444	363	400	4.2201	1.65455e-210	2.43705e-208	18.6366	up	yes
Bcin08g00400		3835	3447	3677	133	296	190	4.4583	6.60912e-210	9.59375e-208	21.9824	up	yes
Bcin01g07210		59	78	69	884	3347	2830	-4.7577	4.98744e-207	7.13631e-205	0.0370	down	yes	GO:0005975|GO:0030246	carbohydrate metabolic process
Bcin13g00030		7776	7587	7181	511	555	477	4.1531	3.22696e-206	4.55229e-204	17.7918	up	yes
Bcin01g09990		6986	7260	6489	276	702	478	4.1488	1.86375e-205	2.59269e-203	17.7389	up	yes	GO:0019637|GO:0001678|GO:0016773|GO:0005536|GO:0016301|GO:0006096|GO:0046835|GO:0005975|GO:0016740|GO:0005524|GO:0004396|GO:0000166|GO:0016310|GO:1901135	organophosphate metabolic process
Bcin07g00730		121303	123983	114813	8860	8386	8555	4.0866	3.26672e-205	4.48212e-203	16.9893	up	yes	GO:0010121|GO:0003824|GO:0006591|GO:0050155|GO:0008483|GO:0030170|GO:0055129|GO:0016740|GO:0005829|GO:0004587	arginine catabolic process to proline via ornithine
Bcin08g07050		108	109	122	1317	4285	4285	-4.5197	4.50438e-205	6.09674e-203	0.0436	down	yes	GO:0016787|GO:0004568|GO:0006032|GO:0008061|GO:0008152|GO:0005975|GO:0000272|GO:0004553|GO:0016798	hydrolase activity, acting on glycosyl bonds
Bcin02g04380		8379	8452	7993	915	349	404	4.1264	1.48105e-204	1.97789e-202	17.4647	up	yes	GO:0071949|GO:0016491	oxidoreductase activity
Bcin11g01050		83794	90562	88464	8940	3927	5712	4.0753	3.33809e-204	4.39925e-202	16.8568	up	yes	GO:0006520|GO:0004411|GO:0046872|GO:0006570|GO:0016491|GO:0051213|GO:0006559	amino acid metabolic process
Bcin13g00280		16633	17365	14642	1197	1082	1198	4.0885	1.55833e-203	2.02705e-201	17.0122	up	yes	GO:0006629|GO:0016491|GO:0016021|GO:0016020	membrane
Bcin01g11030		2916	3104	2575	168	128	186	4.4400	6.27183e-203	8.05367e-201	21.7052	up	yes	GO:0003857|GO:0070403|GO:0016491|GO:0016616|GO:0006631	oxidoreductase activity
Bcin07g00890		114	131	88	1094	4744	3674	-4.5013	9.15508e-203	1.16072e-200	0.0442	down	yes	GO:0016787|GO:0004568|GO:0006032|GO:0008061|GO:0008152|GO:0030248|GO:0005975|GO:0005576|GO:0000272|GO:0004553|GO:0016798	chitin binding
Bcin06g00500		210	287	219	2478	7832	6735	-4.2421	1.90715e-199	2.38775e-197	0.0528	down	yes	GO:0003824	catalytic activity
Bcin01g05750		47994	47077	46060	3930	3554	3088	4.0137	5.8861e-199	7.27842e-197	16.1525	up	yes	GO:0006012|GO:0003978	galactose metabolic process
Bcin02g05670		3092	2883	2879	187	155	187	4.3485	4.53796e-198	5.54295e-196	20.3712	up	yes	GO:0016021|GO:0016020	membrane
Bcin07g04500		43504	44663	41104	2859	3197	4010	3.9856	1.16712e-196	1.40842e-194	15.8413	up	yes	GO:0003755|GO:0016853	isomerase activity
Bcin05g07030		13639	14848	12599	1061	904	1154	4.0053	1.4157e-196	1.68806e-194	16.0586	up	yes	GO:0008131|GO:0046872|GO:0009308|GO:0048038|GO:0005507|GO:0016491	metal ion binding
Bcin01g11020		1216	1381	1167	52	56	44	4.9042	1.43314e-196	1.68874e-194	29.9431	up	yes	GO:0046872|GO:0016491|GO:0020037|GO:0016020	membrane
Bcin14g01990		302	281	254	4869	6408	5895	-4.0610	2.97041e-196	3.45949e-194	0.0599	down	yes	GO:0006355|GO:0003700	regulation of DNA-templated transcription
Bcin03g07180		1874	1788	1869	77	115	101	4.5422	2.10595e-195	2.42451e-193	23.2991	up	yes
Bcin03g02710		2017	2003	1849	99	106	117	4.4805	3.32228e-194	3.78136e-192	22.3229	up	yes	GO:0016787|GO:0004557|GO:0008152|GO:0052692|GO:0005975|GO:0004553|GO:0015925|GO:0016798	galactosidase activity
Bcin04g01520		89151	91783	85599	7338	7595	6066	3.9446	8.34002e-194	9.3858e-192	15.3975	up	yes	GO:0009081|GO:0004084|GO:0003824|GO:0008483|GO:0016740	transaminase activity
Bcin09g00650	Bccit3	59765	60139	53744	4711	4350	5023	3.9110	5.96092e-191	6.63385e-189	15.0424	up	yes	GO:0019629|GO:0006099|GO:0050440|GO:0016740|GO:0046912|GO:0005739|GO:0004108	mitochondrion	bfu00020|bfu00630
Bcin09g01930	Bcpdh1	85052	85364	72203	6038	6489	7415	3.8989	3.74424e-190	4.12113e-188	14.9168	up	yes	GO:0051537|GO:0019679|GO:0016829|GO:0047547	2 iron, 2 sulfur cluster binding	bfu00640
Bcin08g00740		9724	9824	8759	818	696	766	3.9134	2.37038e-188	2.58062e-186	15.0679	up	yes	GO:0055085|GO:0022857|GO:0016021|GO:0016020	transmembrane transport
Bcin01g08610		3800	3894	3538	288	210	317	4.0700	4.8337e-185	5.20585e-183	16.7957	up	yes	GO:0071949|GO:0016491	oxidoreductase activity
Bcin01g11470		75	84	77	2659	1594	1751	-4.4088	8.84328e-185	9.4228e-183	0.0471	down	yes
Bcin01g03020		25792	25794	22972	2234	1880	2238	3.8356	2.5066e-184	2.64275e-182	14.2770	up	yes	GO:0016491|GO:0016620|GO:0004491	oxidoreductase activity
Bcin05g02020		856	873	783	12	33	45	5.1439	1.39863e-183	1.45924e-181	35.3570	up	yes	GO:0016021|GO:0016020	membrane
Bcin06g02560	Bcmef1	11958	12395	10148	825	1028	1106	3.8423	2.05859e-183	2.12565e-181	14.3430	up	yes	GO:0006414|GO:0005525|GO:0070125|GO:0003924|GO:0032543|GO:0005739|GO:0000166|GO:0006412|GO:0003746	mitochondrial translation	bfu03029|bfu03012
Bcin01g11210		1001	972	1196	42	47	54	4.7718	5.62885e-183	5.75292e-181	27.3176	up	yes
Bcin03g08100	Bcbrn2	281	325	360	5583	4833	7141	-3.8822	1.00778e-182	1.01959e-180	0.0678	down	yes	GO:0016491	oxidoreductase activity	bfu00061|bfu01004|bfu00333|bfu00780
Bcin15g04430		596	693	551	12064	9523	9915	-3.8271	2.2586e-181	2.26221e-179	0.0705	down	yes	GO:0008168|GO:0008757	methyltransferase activity
Bcin14g02030		13043	13192	11435	1264	948	1034	3.8071	6.25258e-181	6.20058e-179	13.9978	up	yes	GO:0003997|GO:0050660|GO:0033540|GO:0071949|GO:0005777|GO:0006631|GO:0006629|GO:0016627|GO:0006635	lipid metabolic process
Bcin05g03440		675	749	598	8914	12825	13391	-3.8136	1.28327e-180	1.26012e-178	0.0711	down	yes
Bcin01g04420		65	49	42	1470	1325	1709	-4.5595	2.67959e-180	2.60571e-178	0.0424	down	yes
Bcin05g07440	Bckre33	4937	5450	4108	356	427	459	3.8395	1.24596e-179	1.19996e-177	14.3158	up	yes	GO:0016746|GO:0005730|GO:0005634|GO:0008033|GO:0016747|GO:0051391|GO:0006364|GO:0016072|GO:0000154|GO:0008080|GO:0016740|GO:0000166|GO:0005524|GO:0034470|GO:0042274	rRNA processing
Bcin01g11450	Bcnrps7	99	96	72	2778	1656	1784	-4.2877	1.35887e-179	1.29623e-177	0.0512	down	yes	GO:0003824	catalytic activity
Bcin05g06280		20877	21943	20889	1291	2050	2459	3.7773	1.37914e-179	1.30316e-177	13.7116	up	yes	GO:0016628|GO:0016491	oxidoreductase activity
Bcin04g06330		9893	9697	9413	753	842	988	3.7897	7.05401e-179	6.60308e-177	13.8294	up	yes	GO:0016746|GO:0016740|GO:0016747	transferase activity
Bcin15g01620	Bcmtd1	6228	6237	5961	377	549	720	3.8042	3.06971e-178	2.84687e-176	13.9691	up	yes	GO:0009113|GO:0004488|GO:0004487|GO:0005829|GO:0009396|GO:0006730	cytosol	bfu00670
Bcin09g06410		17842	18649	16380	1477	1632	1695	3.7524	2.19963e-177	2.02124e-175	13.4772	up	yes	GO:0019752|GO:0009082|GO:0003824|GO:0003852|GO:0008652|GO:0016740|GO:0009098|GO:0046912	branched-chain amino acid biosynthetic process
Bcin01g05710		42535	46966	39868	3897	4015	3908	3.7370	3.55586e-177	3.23777e-175	13.3336	up	yes	GO:0016021|GO:0016020	membrane
Bcin07g04550		907	847	870	12166	16267	15239	-3.7549	9.73413e-177	8.78352e-175	0.0741	down	yes
Bcin10g02060		9387	9493	7507	615	868	917	3.7625	1.75167e-176	1.56649e-174	13.5710	up	yes	GO:0016491|GO:0000166	oxidoreductase activity
Bcin05g00390		1567	1758	1667	105	99	119	4.2402	6.31932e-176	5.60126e-174	18.8986	up	yes	GO:0055085|GO:0022857|GO:0016021|GO:0016020	membrane
Bcin13g02240	Bckap123	24094	26142	19880	1550	2532	2653	3.6902	5.42343e-173	4.76501e-171	12.9079	up	yes	GO:0006886|GO:0005634|GO:0034399|GO:0031267|GO:0005856|GO:0008536|GO:0015031|GO:0006606|GO:0005737	nuclear periphery
Bcin05g02490	Bcmxr1	4169	3920	3944	359	301	423	3.7666	5.52549e-173	4.81246e-171	13.6098	up	yes	GO:0005737|GO:0016491|GO:0034599|GO:0008113	cytoplasm	bfu99980
Bcin08g02990	Bcser2	10103	10468	9546	140928	154953	176222	-3.6733	1.06615e-172	9.20569e-171	0.0784	down	yes	GO:0016787|GO:0008236|GO:0004252|GO:0000425|GO:0006508|GO:0007039|GO:0030435|GO:0005773|GO:0008233	vacuole	bfu00680|bfu01009|bfu03110|bfu04138|bfu01002|bfu00260
Bcin01g00730		289	324	292	2880	6907	5533	-3.7599	1.57561e-172	1.34883e-170	0.0738	down	yes	GO:0016021|GO:0016020	membrane
Bcin01g05330		322	311	374	6178	4890	5408	-3.7492	2.11933e-172	1.79891e-170	0.0744	down	yes
Bcin16g01470	Bcrny1	220	142	170	2851	3506	3809	-3.9502	1.09559e-171	9.22133e-170	0.0647	down	yes	GO:0004519|GO:0033897|GO:0003723|GO:0090502	endonuclease activity	bfu03016
Bcin01g09980		11024	11143	9955	696	1232	1173	3.6863	2.91134e-171	2.43e-169	12.8730	up	yes	GO:0005975|GO:0016787|GO:0004342|GO:0006044	hydrolase activity
Bcin02g05560		1322	1179	1324	77	79	78	4.3192	5.80496e-171	4.80516e-169	19.9623	up	yes	GO:0016021|GO:0016020	membrane
Bcin16g03140	Bccbf5	38239	39444	35026	3223	3352	4471	3.6518	1.64404e-170	1.34973e-168	12.5689	up	yes	GO:0016853|GO:0006396|GO:1990904|GO:0042254|GO:0001522|GO:0003723|GO:0009982|GO:0009451	ribonucleoprotein complex	bfu03009|bfu03008|bfu03032
Bcin05g07520	Bchex3	3408	3321	3253	301	318	202	3.8749	2.49075e-170	2.02824e-168	14.6709	up	yes	GO:0055085|GO:0022857|GO:0016021|GO:0016020	transmembrane transport
Bcin13g04990		750	686	660	21	22	36	5.0355	1.41331e-169	1.14159e-167	32.7973	up	yes
Bcin03g00005		7260	6845	7251	458	774	862	3.6720	6.96232e-169	5.57877e-167	12.7463	up	yes	GO:0019836	hemolysis by symbiont of host erythrocytes
Bcin09g02260		36	42	58	580	1715	1548	-4.4730	1.76622e-168	1.40401e-166	0.0450	down	yes	GO:0006629|GO:0008081	lipid metabolic process
Bcin08g05600		11294	12300	10804	1049	1010	1320	3.6428	3.83163e-168	3.02186e-166	12.4911	up	yes
Bcin11g02250	Bcnug1	8766	8981	7955	782	794	943	3.6445	1.82839e-167	1.43072e-165	12.5058	up	yes	GO:0005634|GO:0005730|GO:0005525|GO:0000463|GO:0006364|GO:0000055|GO:0003924|GO:0030687|GO:0003723	preribosome, large subunit precursor	bfu03009|bfu03008
Bcin02g08410	Bcmam33	16217	17039	16670	1527	1573	1921	3.6122	1.45087e-166	1.1265e-164	12.2284	up	yes	GO:0005759	mitochondrial matrix
Bcin03g01290		18190	19912	16606	1751	1640	2140	3.5984	1.16087e-165	8.94407e-164	12.1125	up	yes
Bcin06g03270		159	151	132	1715	3148	3377	-3.8999	5.51557e-164	4.21709e-162	0.0670	down	yes
Bcin07g02170		2174	2188	1800	125	192	184	3.9246	6.59241e-164	5.00224e-162	15.1849	up	yes	GO:0016021|GO:0020037|GO:0009405|GO:0004497|GO:0005506|GO:0016705|GO:0016020	membrane
Bcin13g03880	Bcade13	15744	15256	14370	1302	1530	1860	3.5778	8.52601e-164	6.42079e-162	11.9403	up	yes	GO:0006164|GO:0070626|GO:0016829|GO:0003824|GO:0009168|GO:0006189|GO:0044208|GO:0004018|GO:0016842|GO:0009152	amidine-lyase activity
Bcin07g06180		885	975	856	9134	13113	18488	-3.5860	1.0645e-163	7.95677e-162	0.0833	down	yes	GO:0071702|GO:0016021|GO:0055085|GO:0005886|GO:0022857|GO:0016020	plasma membrane
Bcin12g00940		50971	52680	49605	5696	4674	5541	3.5502	5.84653e-163	4.33769e-161	11.7145	up	yes	GO:0016746|GO:0016740|GO:0016747	transferase activity
Bcin01g05680		91	72	68	772	2222	2088	-4.1238	7.95762e-163	5.86055e-161	0.0574	down	yes	GO:0004571|GO:0016787|GO:0030433|GO:0005509|GO:0046872|GO:0008152|GO:0006486|GO:0005975|GO:0016798|GO:0016020	ubiquitin-dependent ERAD pathway
Bcin07g06240		180	183	172	3706	2766	2698	-3.8312	8.33695e-163	6.09511e-161	0.0703	down	yes	GO:0016021|GO:0016020	membrane
Bcin05g02610		2983	2932	3126	51372	42445	33804	-3.5511	8.6699e-163	6.24732e-161	0.0853	down	yes
Bcin03g06320		208	177	185	3245	3133	3448	-3.8164	8.62612e-163	6.24732e-161	0.0710	down	yes	GO:0032259|GO:0008168|GO:0008757	methylation
Bcin04g04190		13411	13927	13225	1406	1303	1470	3.5665	9.60994e-163	6.87523e-161	11.8475	up	yes	GO:0016787|GO:0030246|GO:0005976|GO:0008152|GO:2001070|GO:0005975|GO:0000272|GO:0004339|GO:0016798	hydrolase activity, acting on glycosyl bonds
Bcin03g00010		1720	1639	1553	100	139	141	3.9963	3.21162e-162	2.28139e-160	15.9590	up	yes
Bcin13g01770		1311	1462	1210	76	93	114	4.1177	3.37284e-162	2.37904e-160	17.3602	up	yes
Bcin06g07090		22035	23362	17850	1775	2362	2517	3.5492	3.91037e-162	2.7389e-160	11.7063	up	yes	GO:0016787|GO:0003676|GO:0004386|GO:0003723|GO:0005524|GO:0000166	RNA binding
Bcin06g05440		1038	1034	889	14181	14559	13748	-3.5595	7.07167e-162	4.91874e-160	0.0848	down	yes	GO:0000329|GO:0016021|GO:0055085|GO:0022857|GO:0016020	fungal-type vacuole membrane
Bcin01g07340		1355	1396	1335	14306	21693	23414	-3.5488	1.09683e-161	7.57643e-160	0.0855	down	yes
Bcin01g01440		556	636	579	4901	10246	11368	-3.5756	1.35563e-161	9.3e-160	0.0839	down	yes	GO:0016491	oxidoreductase activity
Bcin05g04840	Bcdur3	88	81	60	1154	1615	2144	-4.1088	2.65207e-161	1.80702e-159	0.0580	down	yes	GO:0016021|GO:0055085|GO:0071918|GO:0015204|GO:0022857|GO:0016020	transmembrane transport	bfu02000
Bcin05g07670		1152	1143	969	8806	17707	21368	-3.5468	4.09419e-161	2.77077e-159	0.0856	down	yes	GO:0046872|GO:0016491|GO:0008270	metal ion binding
Bcin01g05790	BcniiA	967	1009	853	12776	12873	14910	-3.5504	4.56889e-161	3.07127e-159	0.0854	down	yes	GO:0046872|GO:0051537|GO:0020037|GO:0016491|GO:0042128|GO:0051536|GO:0008942|GO:0051539	iron-sulfur cluster binding	bfu00910
Bcin10g04180		35669	36198	32731	3350	2560	5299	3.5279	5.06239e-161	3.38033e-159	11.5344	up	yes
Bcin01g05820		123	127	138	1496	2570	3113	-3.8812	9.39118e-160	6.22927e-158	0.0679	down	yes	GO:0005634	nucleus
Bcin08g03490	Bcldb19	4003	4450	3880	330	441	502	3.5830	1.46698e-159	9.66666e-158	11.9834	up	yes
Bcin15g04280		796	750	752	37	47	33	4.5772	3.16668e-159	2.07304e-157	23.8715	up	yes	GO:1901566|GO:0004497|GO:0044249	cellular biosynthetic process
Bcin10g04970		321	354	398	6669	4444	4202	-3.5712	7.12048e-159	4.63108e-157	0.0841	down	yes	GO:0016021|GO:0016020	membrane
Bcin05g02950		2089	1921	1988	20065	29444	35180	-3.5022	1.1144e-158	7.20119e-157	0.0883	down	yes
Bcin09g06200		91	112	77	1948	1477	1946	-3.9842	2.10152e-158	1.34928e-156	0.0632	down	yes
Bcin14g05110	Bcrrp12	7919	9025	7266	768	876	953	3.5150	1.36773e-157	8.7256e-156	11.4321	up	yes	GO:0005634	nucleus
Bcin08g01870	Bcaqp4	15128	15587	13672	1303	1543	2051	3.4877	5.43843e-157	3.44755e-155	11.2174	up	yes	GO:0055085|GO:0015267|GO:0016021|GO:0016020	transmembrane transport	bfu02000
Bcin14g01770		12880	13350	11805	1255	1328	1569	3.4913	5.6386e-157	3.55196e-155	11.2455	up	yes	GO:0055085|GO:0022857|GO:0016021|GO:0016020	membrane
Bcin12g00550		78	90	94	1081	1749	2374	-3.9812	1.91224e-156	1.19706e-154	0.0633	down	yes	GO:0006562|GO:0004657|GO:0016491|GO:0006560	proline metabolic process
Bcin10g04320	Bccp4	7014	6845	6475	81631	91103	102660	-3.4614	2.09091e-156	1.30078e-154	0.0908	down	yes	GO:0016787|GO:0006508|GO:0005773|GO:0004185|GO:0008233|GO:0004180	carboxypeptidase activity	bfu04147|bfu01002|bfu03110|bfu04131
Bcin02g07760		9714	10343	10080	1270	969	1051	3.4698	7.18989e-155	4.44531e-153	11.0792	up	yes	GO:0016747|GO:0016021|GO:0016020	membrane
Bcin16g04930		647	654	632	5492	11906	9380	-3.4745	3.48384e-154	2.14075e-152	0.0900	down	yes
EFBcG00000013272	snoZ196	672	650	666	34	33	30	4.6330	6.94154e-154	4.23942e-152	24.8119	up	yes
Bcin09g00280		51573	52048	48797	4588	5871	7182	3.4204	3.50879e-153	2.12994e-151	10.7063	up	yes	GO:0003676|GO:0008270	nucleic acid binding
Bcin11g01570	Bcpuf6	5673	6090	5074	566	569	726	3.4726	4.1033e-153	2.47582e-151	11.1005	up	yes	GO:0006364|GO:0005730|GO:0003723|GO:0042254	ribosome biogenesis	bfu03019|bfu03009
Bcin10g00140		660	624	553	7592	7439	9751	-3.4575	1.04325e-152	6.25702e-151	0.0910	down	yes	GO:0016491	oxidoreductase activity
Bcin11g01340		3616	3582	4165	378	401	466	3.4917	1.86525e-152	1.11205e-150	11.2485	up	yes
Bcin07g02940		1853	1899	1759	151	174	175	3.7557	1.06383e-151	6.30491e-150	13.5077	up	yes	GO:0005515	protein binding
Bcin01g03510		455	406	400	11	9	10	5.6529	3.17058e-151	1.86803e-149	50.3129	up	yes	GO:0016021|GO:0020037|GO:0009405|GO:0004497|GO:0005506|GO:0016705|GO:0016020	membrane
Bcin12g06270		527	482	498	8404	5538	5817	-3.4480	3.38221e-151	1.98107e-149	0.0916	down	yes
Bcin16g03180		16905	17731	15077	1683	1823	2276	3.4029	7.10671e-151	4.13842e-149	10.5772	up	yes	GO:0016491|GO:0016627|GO:0050660	oxidoreductase activity
Bcin08g05090		398	356	423	6194	4474	4950	-3.4536	2.11651e-150	1.22537e-148	0.0913	down	yes	GO:0016491|GO:0031418|GO:0005506|GO:0051213|GO:0016705	oxidoreductase activity
Bcin10g01080		4415	4668	3946	360	593	524	3.4467	5.6057e-150	3.22682e-148	10.9033	up	yes	GO:0016614|GO:0050660	flavin adenine dinucleotide binding
Bcin15g03980		318	308	288	0	3	1	8.0442	8.13481e-150	4.6559e-148	263.9574	up	yes
Bcin09g00600		414	432	412	4416	5814	6700	-3.4413	8.2289e-150	4.68299e-148	0.0921	down	yes	GO:0016491	oxidoreductase activity
Bcin09g00660	Bcicl1	22077	22514	19173	2553	2395	2538	3.3732	5.22558e-149	2.95703e-147	10.3619	up	yes	GO:0004451|GO:0019752|GO:0016829|GO:0003824|GO:0046872|GO:0019629|GO:0046421|GO:0005759	mitochondrial matrix	bfu00630
Bcin06g04270		446	361	415	2792	7261	6513	-3.4279	1.17348e-148	6.60311e-147	0.0929	down	yes
Bcin02g06840		18266	17737	16247	2067	1966	2125	3.3709	1.37534e-148	7.69577e-147	10.3452	up	yes	GO:0046952|GO:0016740|GO:0008410|GO:0005739|GO:0008260	transferase activity
Bcin05g04650		1109	1113	1160	111	49	106	3.9419	2.0863e-148	1.16091e-146	15.3685	up	yes	GO:0005634|GO:0006355|GO:0003700	regulation of DNA-templated transcription
Bcin08g01120	Bclap3	206	201	171	2134	2809	3878	-3.6169	2.89522e-148	1.60213e-146	0.0815	down	yes	GO:0016787|GO:0070005|GO:0006508|GO:0008233|GO:0005739|GO:0003677|GO:0005737|GO:0004197|GO:0008234|GO:0004177	cysteine-type aminopeptidase activity	bfu01002
Bcin08g02920	Bcrsr1	1107	1215	1054	13710	14739	14336	-3.3758	2.98636e-148	1.64348e-146	0.0963	down	yes	GO:0035025|GO:0032153|GO:0005525|GO:0045184|GO:0000755|GO:0007264|GO:0003924|GO:0032507|GO:0005774|GO:0007165|GO:2000114|GO:0005886|GO:0007120|GO:0007121|GO:0000131|GO:0005935|GO:0030427|GO:0016020	membrane	bfu04147|bfu04031
Bcin01g08100		6233	6166	5716	487	752	908	3.3946	9.61056e-148	5.26008e-146	10.5170	up	yes	GO:0051213	dioxygenase activity
Bcin05g04400		113	117	115	1477	1874	2438	-3.7543	1.37693e-147	7.49531e-146	0.0741	down	yes	GO:0016021|GO:0016020	membrane
Bcin01g08110		1457	1507	1230	95	142	133	3.8040	1.75982e-147	9.52778e-146	13.9671	up	yes	GO:0016787|GO:0004557|GO:0008152|GO:0052692|GO:0005975|GO:0004553|GO:0015925|GO:0016798	galactosidase activity
Bcin10g04480		303	408	318	3528	4966	5130	-3.4230	3.00255e-147	1.61686e-145	0.0932	down	yes	GO:0016021|GO:0016020	membrane
Bcin06g04500		5992	6305	5221	525	728	830	3.3795	1.63075e-146	8.73456e-145	10.4073	up	yes	GO:0016787|GO:0008152|GO:0005975|GO:0005576|GO:0000272|GO:0004553|GO:0016798|GO:0004565	hydrolase activity, acting on glycosyl bonds
Bcin05g03800		748	784	771	9797	8440	10768	-3.3644	1.87491e-146	9.98889e-145	0.0971	down	yes
Bcin15g02240		621	721	625	6854	8632	9399	-3.3590	1.54163e-145	8.1698e-144	0.0975	down	yes	GO:0016021|GO:0046872|GO:0020037|GO:0009405|GO:0016491|GO:0004497|GO:0005506|GO:0016705|GO:0016020	metal ion binding
Bcin11g03460		522	605	465	5165	8749	6185	-3.3611	7.11112e-145	3.74868e-143	0.0973	down	yes	GO:0016021|GO:0016020	membrane
Bcin02g07200		1109	1210	952	62	99	113	3.8896	1.56898e-144	8.22772e-143	14.8212	up	yes
Bcin13g02010		183	165	199	2753	2149	3003	-3.5596	2.74802e-143	1.43355e-141	0.0848	down	yes
Bcin09g02170	Bcdim1	3970	4122	3619	390	471	548	3.3573	5.43094e-143	2.81846e-141	10.2482	up	yes	GO:0000179|GO:0008168|GO:0031167|GO:0006364|GO:0008649|GO:0032259|GO:0000154|GO:0008757|GO:0003723|GO:0016740|GO:0030688|GO:0000462|GO:0052909	preribosome, small subunit precursor	bfu03009
Bcin04g03020	Bcnop15	5138	5111	4547	519	636	647	3.3346	1.40037e-142	7.22996e-141	10.0885	up	yes	GO:0003676|GO:0003723	nucleic acid binding
Bcin01g10840		432	434	435	5892	4339	5824	-3.3419	1.64293e-142	8.43874e-141	0.0986	down	yes	GO:0046872|GO:0020037|GO:0009405|GO:0016491|GO:0004497|GO:0005506|GO:0016705	metal ion binding
Bcin04g05650		131	132	145	1972	1694	2486	-3.6139	2.47234e-141	1.26341e-139	0.0817	down	yes	GO:0046872|GO:0033609|GO:0045735	nutrient reservoir activity
Bcin07g00680		4132	4520	4261	648	443	457	3.3244	3.21281e-141	1.63348e-139	10.0172	up	yes	GO:0018580	nitronate monooxygenase activity
Bcin05g05790	Bcnop58	30086	29964	26050	3119	3678	4297	3.2571	8.8254e-141	4.4644e-139	9.5609	up	yes	GO:0005730|GO:0005634|GO:0000480|GO:0006364|GO:1990904|GO:0032040|GO:0042254|GO:1902570|GO:0000472|GO:0031428|GO:0017069|GO:0000452|GO:0000494|GO:0030515|GO:0000447	box C/D RNA 3'-end processing
Bcin14g02020	Bcsnu13	46166	44227	45306	5001	6080	6532	3.2483	1.98848e-140	1.00084e-138	9.5026	up	yes	GO:0046540|GO:0005730|GO:0005634|GO:0006364|GO:0000462|GO:1990904|GO:0032040|GO:0000452|GO:0003723|GO:1905216|GO:0034511|GO:0031428|GO:0000398|GO:0000494|GO:0030621	box C/D RNA 3'-end processing
Bcin09g00480		48	82	47	1248	1081	914	-3.9329	7.88317e-140	3.94789e-138	0.0655	down	yes
Bcin06g07280	Bcbfr1	26042	26980	22653	2674	3361	3811	3.2446	9.29829e-140	4.63342e-138	9.4780	up	yes
Bcin02g04220		173624	173127	164960	16812	24041	26774	3.2309	1.58197e-139	7.84405e-138	9.3888	up	yes	GO:1990904|GO:0005840|GO:0003735|GO:0006412	ribonucleoprotein complex
Bcin08g04170	Bctif3	38782	40380	36058	4088	5297	5701	3.2363	1.83139e-139	9.03605e-138	9.4238	up	yes	GO:0003676|GO:0003723	nucleic acid binding	bfu03012|bfu03019
Bcin12g03570		6998	6802	6497	801	1004	758	3.2729	2.11057e-139	1.03625e-137	9.6660	up	yes	GO:0050661|GO:0051287|GO:0009083|GO:0016491|GO:0006574|GO:0016616|GO:0008442	branched-chain amino acid catabolic process
Bcin05g02620		172	185	215	3317	1995	2440	-3.4903	4.7887e-139	2.33969e-137	0.0890	down	yes	GO:0016829|GO:0003824	lyase activity
Bcin15g03080	BccutA	113	136	138	1940	1710	2058	-3.5915	1.19148e-138	5.79313e-137	0.0830	down	yes	GO:0050525|GO:0016787|GO:0005576|GO:0052689	carboxylic ester hydrolase activity	bfu99980
Bcin06g05270		1136	1166	1117	82	134	99	3.7399	1.53673e-138	7.43569e-137	13.3606	up	yes	GO:0016757|GO:0006486	protein glycosylation
Bcin01g06290	BccrnA	217	218	232	2453	3191	3354	-3.4467	2.48468e-138	1.19647e-136	0.0917	down	yes	GO:0015112|GO:0016021|GO:0055085|GO:0015706|GO:0042128|GO:0005886|GO:0015707|GO:0022857|GO:0015113|GO:0016020	transmembrane transport	bfu02000|bfu00910
ENSRNA049513790	Afu_514	455	435	487	9	25	30	4.7663	5.69123e-138	2.72743e-136	27.2142	up	yes
Bcin06g00260	Bcssz1	24548	25036	22085	2575	3269	3753	3.2053	7.26641e-137	3.46573e-135	9.2233	up	yes	GO:0006452|GO:0140662|GO:0006364|GO:0006450|GO:0005737|GO:0051082|GO:0005844|GO:0005524|GO:0051083|GO:0000166|GO:0002181	polysome
Bcin01g11490		47	65	52	1241	824	938	-3.9280	8.47356e-137	4.02233e-135	0.0657	down	yes	GO:0008168|GO:0008171|GO:0044550|GO:0032259|GO:0008757	secondary metabolite biosynthetic process
Bcin14g00960	Bchas1	9531	9699	8550	1008	1200	1462	3.2239	9.26169e-137	4.37571e-135	9.3432	up	yes	GO:0003676|GO:0032040|GO:0000462|GO:0005524|GO:0016787|GO:0042802|GO:0005635|GO:1990417|GO:0006364|GO:0030687|GO:0042254|GO:0008186|GO:0000166|GO:0000463|GO:0042273|GO:0003724|GO:0016887|GO:0042274|GO:0005730|GO:0004386|GO:0003723	small-subunit processome	bfu03041|bfu03009
Bcin01g08370		538	535	577	3969	7203	8288	-3.2325	1.63909e-135	7.70759e-134	0.1064	down	yes	GO:0016491	oxidoreductase activity
Bcin16g00610	Bcbfr2	4636	4794	4174	516	616	640	3.2368	2.89089e-135	1.35305e-133	9.4271	up	yes	GO:0005634	nucleus	bfu03009
Bcin15g04010		574	620	736	28	45	65	4.1374	3.43631e-135	1.60084e-133	17.5984	up	yes
Bcin14g01530		10258	10535	8974	1316	1247	1398	3.1957	6.6555e-135	3.08618e-133	9.1622	up	yes	GO:0050660|GO:0046872|GO:0020037|GO:0003995|GO:0016627	flavin adenine dinucleotide binding
Bcin15g03900	Bccic1	10046	10328	10433	1204	1364	1593	3.1907	1.26993e-134	5.86159e-133	9.1305	up	yes	GO:1990904	ribonucleoprotein complex	bfu03009
Bcin02g02320		3365	3458	3077	327	420	545	3.2487	2.32957e-134	1.07032e-132	9.5049	up	yes	GO:0016491|GO:0000166	oxidoreductase activity
Bcin04g01690	Bcdbp3	9559	9751	8261	995	1309	1430	3.1876	3.76941e-134	1.72394e-132	9.1109	up	yes	GO:0016787|GO:0005730|GO:0003676|GO:0004386|GO:0008186|GO:0030687|GO:0003724|GO:0000464|GO:0005524|GO:0000166	preribosome, large subunit precursor	bfu03009
Bcin08g01290		285	285	263	3	2	4	6.7633	4.25491e-134	1.93714e-132	108.6351	up	yes
Bcin11g04630		278	299	330	2051	3997	4874	-3.2557	6.31224e-134	2.86079e-132	0.1047	down	yes	GO:0016491|GO:0016616|GO:0051287	oxidoreductase activity
Bcin01g02970		29646	30010	28684	3256	4247	4799	3.1514	3.64542e-133	1.64471e-131	8.8854	up	yes	GO:0008061	chitin binding
Bcin08g00570		662	693	706	44	72	41	4.0045	6.08105e-133	2.73129e-131	16.0501	up	yes
Bcin14g01360		12396	13232	11537	1213	1850	2140	3.1508	3.9541e-132	1.76805e-130	8.8816	up	yes	GO:0046872|GO:0003824|GO:0020037|GO:0019441	catalytic activity
Bcin11g04150	Bcerb1	8914	9451	7486	951	1234	1385	3.1585	6.22082e-132	2.76923e-130	8.9289	up	yes	GO:0005515|GO:0005730|GO:0005634|GO:0000463|GO:0006364|GO:0070180|GO:0042273|GO:0030687|GO:0070545|GO:0042254|GO:0000466|GO:0005654|GO:0043021	PeBoW complex	bfu03009
Bcin03g02050		98	118	78	1117	1451	1783	-3.5829	2.97405e-131	1.31806e-129	0.0835	down	yes	GO:0016021|GO:0055085|GO:0042626|GO:0016887|GO:0140359|GO:0005524|GO:0000166|GO:0016020	nucleotide binding
Bcin05g02330	Bcnan1	4009	4350	3314	453	591	524	3.1874	4.64131e-131	2.0479e-129	9.1100	up	yes	GO:0005515	protein binding	bfu03009|bfu03008
Bcin03g07910	Bccat2	35305	37379	33553	4800	4836	5302	3.1203	4.66317e-131	2.04852e-129	8.6956	up	yes	GO:0016746|GO:0016740	transferase activity	bfu04146|bfu04011|bfu00630|bfu00380
Bcin06g04940		1360	1387	1335	10915	14906	18619	-3.1300	1.41398e-130	6.18445e-129	0.1142	down	yes	GO:0055114	obsolete oxidation-reduction process
Bcin03g01040		1961	1965	1820	13859	21236	27259	-3.1194	2.52542e-130	1.09977e-128	0.1151	down	yes	GO:0019752|GO:0016829|GO:0003824|GO:0004351|GO:0016830|GO:0016831|GO:0030170|GO:0006536	carboxy-lyase activity
Bcin12g05985		26709	27440	25407	3884	3663	3643	3.1120	2.82495e-130	1.22488e-128	8.6461	up	yes
Bcin03g06530		164419	166529	177684	18973	27827	26610	3.1015	3.48652e-130	1.50521e-128	8.5832	up	yes	GO:0006364|GO:1990904|GO:0042254|GO:0005840|GO:0003723|GO:0022625	rRNA processing
Bcin07g02190		413	391	361	11	16	23	4.8543	6.93605e-130	2.98161e-128	28.9252	up	yes
Bcin03g08130		1802	1776	1625	183	200	224	3.3946	8.93673e-130	3.82522e-128	10.5165	up	yes	GO:0006725|GO:0003824|GO:0046872|GO:0016702|GO:0019439|GO:0009712|GO:0008199|GO:0018576|GO:0016491|GO:0005506|GO:0051213	dioxygenase activity
Bcin14g02750		2119	2265	1957	203	297	277	3.3309	2.67738e-129	1.14113e-127	10.0623	up	yes	GO:0055085|GO:0022857|GO:0016021|GO:0016020	membrane
Bcin03g01820		144493	142923	157010	18149	23180	23227	3.0875	3.61086e-129	1.53247e-127	8.5005	up	yes	GO:0015934|GO:1990904|GO:0005840|GO:0003723|GO:0003735|GO:0006412	ribonucleoprotein complex
Bcin04g03900		85	54	50	1105	1192	749	-3.7382	4.38325e-129	1.85243e-127	0.0749	down	yes	GO:0016021|GO:0016020	membrane
Bcin11g01020		10022	10457	9696	1225	1411	1665	3.1124	4.96114e-129	2.08785e-127	8.6482	up	yes	GO:0016787|GO:0003824|GO:0009072|GO:0046872|GO:0006572|GO:0004334|GO:0006559	hydrolase activity
Bcin08g05890	Bcebp2	7457	8099	7557	1095	912	1260	3.1133	1.73852e-128	7.28577e-127	8.6538	up	yes	GO:0005730|GO:0005634|GO:0042802|GO:0034399|GO:0006364|GO:0042273|GO:0030687|GO:0042254|GO:0000280	nuclear periphery	bfu00100|bfu03009
Bcin12g04690		28911	30023	27196	4541	3682	4098	3.0831	2.80965e-128	1.17256e-126	8.4743	up	yes	GO:0016491|GO:0003995|GO:0016627|GO:0050660	oxidoreductase activity
Bcin01g03710		1010	1010	953	101	84	112	3.6102	3.55389e-128	1.477e-126	12.2117	up	yes	GO:0016746|GO:0019290	siderophore biosynthetic process
Bcin08g04150	Bcrrp5	13622	14730	13487	1579	2164	2342	3.0887	6.36521e-128	2.63446e-126	8.5072	up	yes	GO:0005515|GO:0005730|GO:0005634|GO:0003676|GO:0006396|GO:0006364|GO:0006397	nucleus	bfu03009
Bcin13g04380	Bcrpa190	11219	12224	10101	1340	1653	1846	3.0937	6.46652e-128	2.66538e-126	8.5369	up	yes	GO:0006351|GO:0000428|GO:0005634|GO:0003677|GO:0016779|GO:0016740|GO:0034062|GO:0003899|GO:0008270	5'-3' RNA polymerase activity
Bcin03g08710		1459	1538	1329	132	232	129	3.4248	6.66456e-128	2.73575e-126	10.7393	up	yes	GO:0016787|GO:0030245|GO:0008152|GO:0008422|GO:0102483|GO:0005975|GO:0000272|GO:0004553|GO:0016798	polysaccharide catabolic process
Bcin12g04410		65	65	86	888	1182	1313	-3.6516	1.52262e-127	6.2247e-126	0.0796	down	yes	GO:0004519|GO:0016787|GO:0004518|GO:0003676|GO:0046872|GO:0016788|GO:0006259|GO:0006308	DNA metabolic process
Bcin05g07500		15855	16052	14622	1997	2160	2606	3.0811	1.54918e-127	6.30758e-126	8.4627	up	yes
Bcin14g01220		2717	2444	2469	300	393	351	3.1671	5.23514e-127	2.12288e-125	8.9822	up	yes
Bcin07g05620	Bcmdn1	7482	8591	9303	1090	1149	1467	3.0805	2.00474e-126	8.09658e-125	8.4589	up	yes	GO:0000027|GO:0005634|GO:0005730|GO:0005694|GO:0016887|GO:0005654|GO:0005524|GO:0000166	nucleoplasm	bfu03009|bfu03008
Bcin14g00350		193	187	137	1345	2650	2492	-3.3349	2.32488e-126	9.35179e-125	0.0991	down	yes	GO:0005515	protein binding
Bcin15g01290		23022	22846	21375	2647	3409	3946	3.0561	3.57062e-126	1.43053e-124	8.3174	up	yes	GO:0003676|GO:0003723	nucleic acid binding
Bcin09g00220		5540	5584	5551	725	795	888	3.0897	7.53267e-126	3.00586e-124	8.5132	up	yes
Bcin10g00770		10155	10237	8905	1360	1518	1394	3.0648	1.22898e-125	4.88469e-124	8.3676	up	yes	GO:0000139|GO:0016021|GO:0005774|GO:0008375|GO:0006487	vacuolar membrane
Bcin01g09540		1083	965	1084	13564	8430	9604	-3.0682	1.25702e-125	4.97639e-124	0.1192	down	yes
Bcin15g05110		75887	74476	71817	11633	10152	11253	3.0329	3.72129e-125	1.46742e-123	8.1844	up	yes	GO:0018580	nitronate monooxygenase activity
Bcin02g00500		117	126	153	927	2269	2016	-3.3842	8.03343e-125	3.1554e-123	0.0958	down	yes	GO:0005515	protein binding
EFBcG00000013268	Afu_190	403	368	373	12	18	26	4.6696	8.56561e-125	3.3513e-123	25.4505	up	yes
Bcin16g04810		85446	82584	88311	11239	13408	14150	3.0260	1.05224e-124	4.10086e-123	8.1453	up	yes	GO:1990904|GO:0005840|GO:0003735|GO:0006412	ribonucleoprotein complex
Bcin09g03550		105479	101653	99620	11680	17117	17923	3.0253	1.07266e-124	4.16425e-123	8.1416	up	yes	GO:0005840|GO:0003723|GO:0003735|GO:0006412	RNA binding
Bcin01g02010		727	680	670	51	54	81	3.7881	1.47313e-124	5.69685e-123	13.8145	up	yes
Bcin09g01060		34	37	47	543	796	904	-3.9239	3.32403e-124	1.28052e-122	0.0659	down	yes
Bcin12g05200		1672	1891	1484	15290	17789	17524	-3.0350	3.94509e-124	1.51395e-122	0.1220	down	yes	GO:0005524|GO:0016887	ATP hydrolysis activity
Bcin14g04100		100656	96815	104841	12222	16615	17519	3.0145	6.27004e-124	2.39697e-122	8.0806	up	yes	GO:1990904|GO:0005840|GO:0003735|GO:0006412	ribonucleoprotein complex
Bcin02g06310		130	126	138	1485	1829	1712	-3.3731	6.96329e-124	2.65187e-122	0.0965	down	yes	GO:0006629|GO:0016491|GO:0016021|GO:0016020	membrane
Bcin14g04850		19378	19319	20017	2916	2514	3417	3.0247	7.61931e-124	2.89072e-122	8.1383	up	yes	GO:0005730|GO:0005634|GO:1990904|GO:0042254|GO:0003723	nucleus
Bcin03g05930		55917	56325	46649	5358	8215	10993	3.0129	1.21819e-123	4.60431e-122	8.0718	up	yes
Bcin11g01350	Bcbcs1	3166	3111	2768	380	495	426	3.0906	5.21653e-123	1.96424e-121	8.5187	up	yes	GO:0016021|GO:0016887|GO:0005524|GO:0000166|GO:0005743|GO:0016020	nucleotide binding	bfu03029
Bcin10g02610	Bcpbn1	219	235	167	1473	2681	3185	-3.2430	5.48768e-123	2.0586e-121	0.1056	down	yes	GO:0016021|GO:0000030|GO:0005789|GO:0006506|GO:0005783|GO:0016020	endoplasmic reticulum
Bcin02g01230		1796	1717	1742	231	180	254	3.2706	6.96189e-123	2.60188e-121	9.6501	up	yes
Bcin13g02680		881	927	950	8187	9640	9955	-3.0327	8.46561e-123	3.1521e-121	0.1222	down	yes
Bcin14g04570		30844	32331	25587	5525	3638	4110	3.0034	1.09088e-122	4.04676e-121	8.0190	up	yes	GO:0016021|GO:0005215|GO:0016887|GO:0098655|GO:0006812|GO:0005524|GO:0000166|GO:0019829|GO:0016020	monoatomic cation transmembrane transport
Bcin15g03370		136325	142834	134804	26128	17296	18975	2.9952	1.26392e-122	4.67139e-121	7.9732	up	yes	GO:0009072|GO:0046872|GO:0003868|GO:0006572|GO:0016701|GO:0006559	tyrosine catabolic process
Bcin09g01890		4855	4755	4888	634	713	809	3.0502	1.29284e-122	4.7607e-121	8.2831	up	yes
Bcin03g01860		1166	1273	1031	111	121	171	3.4093	3.78892e-122	1.3901e-120	10.6241	up	yes	GO:0016491|GO:0003995|GO:0016627|GO:0050660	oxidoreductase activity
Bcin10g01260		177824	174873	153704	20061	29265	29724	2.9857	5.47951e-122	2.00302e-120	7.9212	up	yes	GO:0015934|GO:1990904|GO:0005840|GO:0003735|GO:0006412	ribonucleoprotein complex
Bcin05g02000		550	505	488	37	34	44	4.0346	8.30456e-122	3.02467e-120	16.3884	up	yes	GO:0016021|GO:0016020	membrane
Bcin15g00040		392	451	382	54	3	7	4.4020	8.90619e-122	3.23204e-120	21.1409	up	yes	GO:0055085|GO:0022857|GO:0016021|GO:0016020	membrane
Bcin01g01800		206573	202978	191959	22560	35043	37088	2.9803	1.26562e-121	4.57634e-120	7.8913	up	yes	GO:1990904|GO:0005840|GO:0003723|GO:0003735|GO:0006412|GO:0019843	ribonucleoprotein complex
Bcin10g03240		19714	19753	17978	2475	3099	3317	2.9931	1.29355e-121	4.66052e-120	7.9620	up	yes	GO:0003676|GO:0035925|GO:0070935|GO:0003723|GO:0003730|GO:1903138|GO:0003729|GO:1903753	negative regulation of p38MAPK cascade
Bcin06g05560		2572	2551	2920	27101	25728	25193	-2.9908	1.5e-121	5.38496e-120	0.1258	down	yes
Bcin05g06910		17983	18747	16692	2575	2973	2648	2.9929	1.58726e-121	5.67786e-120	7.9608	up	yes	GO:0016021|GO:0016020	membrane
Bcin15g01250	Bcnop10	11976	11613	11930	1486	1862	2146	3.0002	1.71415e-121	6.10993e-120	8.0010	up	yes	GO:0006364|GO:1990904|GO:0042254|GO:0001522|GO:0030515	ribonucleoprotein complex
Bcin10g05960		224	246	169	2296	2395	2512	-3.2099	4.6417e-121	1.64863e-119	0.1081	down	yes
Bcin04g05070		157074	150147	144962	18281	25667	27460	2.9714	5.64616e-121	1.9983e-119	7.8431	up	yes	GO:0110165|GO:1990904|GO:0005840|GO:0003735|GO:0006412	ribonucleoprotein complex
Bcin01g03010		2899	2977	2764	420	369	474	3.0638	6.25573e-121	2.20305e-119	8.3618	up	yes	GO:0020037|GO:0009405|GO:0004497|GO:0005506|GO:0016705	obsolete pathogenesis
Bcin09g06480		110024	107384	111031	14524	17967	19195	2.9715	6.26865e-121	2.20305e-119	7.8433	up	yes
Bcin01g09830		162	146	158	1104	2418	2151	-3.2802	7.01679e-121	2.45735e-119	0.1029	down	yes
Bcin14g04230	Bcrpl5	163588	159091	156574	19106	26957	29832	2.9697	7.34122e-121	2.56201e-119	7.8337	up	yes	GO:0008097|GO:0000027|GO:1990904|GO:0005840|GO:0003735|GO:0005737|GO:0022625|GO:0006412	cytosolic large ribosomal subunit	bfu01009|bfu03010|bfu03011
Bcin03g00530		185	188	177	1610	2274	2554	-3.2375	9.43671e-121	3.28188e-119	0.1060	down	yes
Bcin03g00080		70	69	57	1084	899	878	-3.5945	1.67006e-120	5.788e-119	0.0828	down	yes	GO:0016491	oxidoreductase activity
Bcin16g00060		952	866	999	6865	10219	10922	-2.9976	2.2346e-120	7.71784e-119	0.1252	down	yes
Bcin03g07120	Bcrps12	123544	116750	126798	14812	20809	22910	2.9617	2.87908e-120	9.90959e-119	7.7905	up	yes	GO:0110165|GO:1990904|GO:0005840|GO:0003735|GO:0022627|GO:0005737|GO:0006412	cytoplasm
Bcin04g00880		101	74	94	1052	1433	1139	-3.4506	2.94033e-120	1.00857e-118	0.0915	down	yes
Bcin03g03620		91018	86602	95316	12380	15216	15638	2.9614	3.44182e-120	1.17656e-118	7.7886	up	yes	GO:1990904|GO:0005840|GO:0003735|GO:0006412	ribonucleoprotein complex
Bcin02g06900	Bcrps20	79294	74730	78530	9748	13680	13557	2.9599	4.72273e-120	1.60894e-118	7.7808	up	yes	GO:1990904|GO:0005840|GO:0003723|GO:0003735|GO:0015935|GO:0000462|GO:0022627|GO:0005737|GO:0006412	cytoplasm
Bcin08g02490	Bcrpl32	137311	134096	132767	15350	24007	25465	2.9549	8.27991e-120	2.81124e-118	7.7539	up	yes	GO:1990904|GO:0005840|GO:0003735|GO:0006412	ribonucleoprotein complex
Bcin06g03350		159680	156721	156896	19189	26720	29887	2.9538	9.45997e-120	3.20105e-118	7.7479	up	yes	GO:1990904|GO:0005840|GO:0003735|GO:0006412	ribonucleoprotein complex
Bcin09g05210	Bip1	152	180	147	2025	1957	1551	-3.2574	1.13382e-119	3.8237e-118	0.1046	down	yes
Bcin11g02110	Bchmt1	28551	27524	24134	2757	4882	5205	2.9603	1.29429e-119	4.35019e-118	7.7829	up	yes	GO:0008168|GO:0005634|GO:0042802|GO:0018216|GO:0035241|GO:0046656|GO:0032259|GO:0060567|GO:0016274|GO:0008757|GO:0016740|GO:0006406|GO:0035242|GO:0032968	nucleus	bfu03036
Bcin14g02830	Bcrpl3	246406	242459	232497	27031	42911	46182	2.9502	1.54133e-119	5.1632e-118	7.7284	up	yes	GO:1990904|GO:0005840|GO:0003735|GO:0006412	ribonucleoprotein complex	bfu03010|bfu03011
Bcin09g00730		301	331	302	15	13	7	4.9732	1.5802e-119	5.27578e-118	31.4113	up	yes	GO:0055085|GO:0022857|GO:0016021|GO:0016020	membrane
Bcin05g04170	Bcnoc2	5595	5875	4874	678	857	1001	2.9918	4.6654e-119	1.55245e-117	7.9547	up	yes	GO:0005634	nucleus	bfu03009
Bcin10g01300		262	310	285	3117	2483	3065	-3.0549	6.07617e-119	2.0152e-117	0.1203	down	yes	GO:0008757	S-adenosylmethionine-dependent methyltransferase activity
Bcin05g05820		83540	79368	84042	11527	14043	14086	2.9391	1.27966e-118	4.23005e-117	7.6693	up	yes	GO:0022627|GO:1990904|GO:0005840|GO:0003735|GO:0015935|GO:0000028|GO:0005737|GO:0006412	ribonucleoprotein complex
Bcin11g01590		3070	3352	2688	372	474	537	3.0216	2.05786e-118	6.78012e-117	8.1205	up	yes	GO:0005515	protein binding
Bcin03g07720	Bcrpa135	11379	12353	9872	1588	1728	1997	2.9552	2.68687e-118	8.8235e-117	7.7555	up	yes	GO:0006351|GO:0000428|GO:0005634|GO:0006361|GO:0003677|GO:0005736|GO:0016779|GO:0006362|GO:0001054|GO:0042790|GO:0016740|GO:0006363|GO:0003899|GO:0034062|GO:0006360|GO:0032549	5'-3' RNA polymerase activity
Bcin04g01430		2026	2263	2276	17062	21121	24476	-2.9472	2.70018e-118	8.83824e-117	0.1297	down	yes
Bcin14g02440		36268	36483	32731	4063	6463	6590	2.9350	4.99745e-118	1.63044e-116	7.6473	up	yes
Bcin03g07460	Bcrpl25	86313	84387	83149	11841	14375	14816	2.9290	6.33006e-118	2.0585e-116	7.6158	up	yes	GO:1990904|GO:0005840|GO:0003735|GO:0006412	ribonucleoprotein complex
Bcin16g04030		1164	1167	1159	7987	12516	13154	-2.9551	7.0236e-118	2.27664e-116	0.1290	down	yes
Bcin03g07630		142263	136973	136986	19461	22987	25530	2.9162	4.01302e-117	1.29659e-115	7.5485	up	yes	GO:0000463|GO:0022625|GO:0003735	structural constituent of ribosome
Bcin09g04320		74	70	85	711	1194	1272	-3.4693	4.43474e-117	1.42824e-115	0.0903	down	yes	GO:0046872|GO:0016787|GO:0016813	hydrolase activity
Bcin01g11460		324	336	351	4056	2693	3073	-3.0101	6.06292e-117	1.94635e-115	0.1241	down	yes	GO:0016021|GO:0016020	membrane
Bcin14g02680		142631	137077	138767	18889	24152	25753	2.9096	1.14879e-116	3.67612e-115	7.5139	up	yes	GO:0110165|GO:1990904|GO:0005840|GO:0003735|GO:0006412	ribonucleoprotein complex
Bcin02g01660		25694	26465	25472	4238	4174	4120	2.9166	1.42244e-116	4.53732e-115	7.5504	up	yes	GO:0016021|GO:0016020	membrane
Bcin11g03590		55	43	41	687	902	631	-3.7076	1.8164e-116	5.77558e-115	0.0765	down	yes	GO:0055085|GO:0022857|GO:0016021|GO:0016020	membrane
Bcin05g07450		1701	1712	1713	249	205	242	3.1635	1.90784e-116	6.04712e-115	8.9598	up	yes
Bcin10g02070		2154	2135	2408	353	295	303	3.0964	2.75176e-116	8.69452e-115	8.5527	up	yes	GO:0016831|GO:0016787|GO:0016829	lyase activity
Bcin01g02320		697	908	733	5877	8120	8232	-2.9465	2.81576e-116	8.86875e-115	0.1297	down	yes	GO:0004620|GO:0016787|GO:0016042|GO:0009395|GO:0006629|GO:0004622|GO:0102545	lipid catabolic process
Bcin06g00860		843	857	919	110	100	84	3.4291	3.2383e-116	1.01677e-114	10.7710	up	yes	GO:0016491|GO:0000166	oxidoreductase activity
Bcin08g05060		1160	1259	1221	13366	9259	10814	-2.9274	4.84701e-116	1.51712e-114	0.1314	down	yes	GO:0016491	oxidoreductase activity
Bcin01g10250		2739	2679	2630	355	371	524	2.9924	9.71179e-116	3.03032e-114	7.9582	up	yes	GO:0016021|GO:0016020	membrane
Bcin02g00880		3430	3425	3177	24907	32115	35743	-2.9037	1.15824e-115	3.60277e-114	0.1336	down	yes	GO:0005515	protein binding
Bcin16g03160	Bcltv1	8234	8369	7507	922	1579	1434	2.9254	1.27656e-115	3.95852e-114	7.5966	up	yes	GO:0042274	ribosomal small subunit biogenesis	bfu03009
Bcin02g06300		342	321	321	2724	3808	3060	-2.9874	3.60176e-115	1.11343e-113	0.1261	down	yes	GO:0016021|GO:0016020	membrane
Bcin06g04980	Bccab2	5188	5149	4462	669	922	783	2.9354	6.54981e-115	2.01855e-113	7.6496	up	yes	GO:0015937|GO:0003824	coenzyme A biosynthetic process	bfu00770
Bcin03g07110		68743	65279	70925	10067	12056	12139	2.8809	1.47077e-114	4.51878e-113	7.3662	up	yes	GO:1990904|GO:0005840|GO:0003735|GO:0006412	ribonucleoprotein complex
Bcin02g02730		1141	1259	1170	143	174	142	3.2472	1.62798e-114	4.98648e-113	9.4952	up	yes	GO:0006351|GO:0005634|GO:0046872|GO:0000981|GO:0006355|GO:0006357|GO:0003677|GO:0008270	regulation of transcription by RNA polymerase II
Bcin13g04670		1688	1818	1535	182	253	275	3.1334	1.95783e-114	5.97854e-113	8.7750	up	yes	GO:0008168|GO:0018216|GO:0032259|GO:0016274|GO:0008757|GO:0016740	methylation
Bcin13g00830		94547	90486	87741	12041	16974	16866	2.8775	2.1634e-114	6.58619e-113	7.3489	up	yes	GO:0005840|GO:0003735|GO:0006412	structural constituent of ribosome
Bcin08g01510	Bczuo1	36065	35528	33145	4542	5930	7145	2.8812	2.49966e-114	7.58683e-113	7.3678	up	yes	GO:0043022|GO:0015934|GO:0005730|GO:0036003|GO:0030544|GO:0006364|GO:0006450|GO:0071409|GO:0060548|GO:0042788|GO:0005840|GO:0005844|GO:0015935|GO:0051083|GO:0005737|GO:0006452|GO:0000054	polysomal ribosome	bfu03110
Bcin08g04630		412	496	404	36	29	32	4.0261	3.73646e-114	1.13065e-112	16.2920	up	yes	GO:0016021|GO:0016020	membrane
Bcin15g03000		46951	50902	44835	6785	8302	8852	2.8749	4.92174e-114	1.48482e-112	7.3358	up	yes	GO:0031505|GO:0005199	structural constituent of cell wall
Bcin15g03470	Bcnpc2	3587	3522	3738	31479	30529	35843	-2.8784	5.66332e-114	1.70342e-112	0.1360	down	yes	GO:0032934|GO:0032366|GO:0015918|GO:0000328	fungal-type vacuole lumen
Bcin05g01000		5361	5534	4897	695	873	1016	2.9162	7.62406e-114	2.28631e-112	7.5484	up	yes	GO:0016712|GO:0016021|GO:0046872|GO:0020037|GO:0009405|GO:0016491|GO:0004497|GO:0005506|GO:0016705|GO:0016020	membrane
Bcin05g07100		877	865	844	7088	7716	9062	-2.9065	8.43843e-114	2.52296e-112	0.1334	down	yes
Bcin01g11050		4092	3975	3711	552	658	688	2.9314	9.60815e-114	2.86414e-112	7.6285	up	yes
Bcin11g02640		680	657	631	66	80	55	3.5707	1.02941e-113	3.05952e-112	11.8817	up	yes	GO:0050661|GO:0016021|GO:0050660|GO:0016491|GO:0004499|GO:0016020	membrane
Bcin03g08680	Bcutp20	5142	6216	4675	733	919	976	2.9061	3.24248e-113	9.60849e-112	7.4960	up	yes
Bcin08g04930		911	977	860	73	131	133	3.3432	3.27543e-113	9.67751e-112	10.1488	up	yes
Bcin08g00270	Bcstl1	19596	20943	19787	2933	3822	3395	2.8680	4.70024e-113	1.38464e-111	7.3006	up	yes	GO:0055085|GO:0022857|GO:0016021|GO:0016020	transmembrane transport
Bcin01g09950		5634	6133	5008	37356	53665	59841	-2.8606	5.50094e-113	1.61576e-111	0.1377	down	yes	GO:0004736|GO:0006094|GO:0003824|GO:0046872|GO:0005737|GO:0016874|GO:0044283|GO:0009374|GO:0006090|GO:0005524|GO:0000166	small molecule biosynthetic process
Bcin14g02610		962	1095	945	7819	10030	9442	-2.8879	6.88722e-113	2.01703e-111	0.1351	down	yes	GO:0005515	protein binding
Bcin03g07240	Bctuf1	21579	22151	21522	3089	3910	4048	2.8646	6.92195e-113	2.02129e-111	7.2833	up	yes	GO:0006414|GO:0005525|GO:0070125|GO:0003924|GO:0005739|GO:0032543|GO:0000166|GO:0006412|GO:0003746	mitochondrion	bfu04147|bfu03029|bfu03012
Bcin04g02600		1071	1175	1060	135	152	140	3.2404	1.54631e-112	4.50229e-111	9.4507	up	yes	GO:0055085|GO:0022857|GO:0016021|GO:0016020	membrane
Bcin03g06970		182207	171358	183248	26015	31733	34323	2.8477	1.9119e-112	5.55061e-111	7.1985	up	yes	GO:1990904|GO:0005840|GO:0003735|GO:0006412	ribonucleoprotein complex
Bcin04g05190		148608	144683	138125	17477	27907	29226	2.8457	2.766e-112	8.007e-111	7.1886	up	yes	GO:1990904|GO:0005840|GO:0003735|GO:0006412	ribonucleoprotein complex
Bcin07g05070	Bcbrx1	3215	3218	3001	454	521	550	2.9253	2.91509e-112	8.41429e-111	7.5961	up	yes	GO:0008097|GO:0042134|GO:0000027|GO:0005730|GO:0006364|GO:0030687|GO:0000465|GO:0042254|GO:0000464|GO:0019843	preribosome, large subunit precursor	bfu03009
Bcin11g06000		8078	8181	8359	1608	1097	1355	2.8746	2.98127e-112	8.58058e-111	7.3341	up	yes
Bcin03g01280		33922	37846	29888	4921	5510	6952	2.8478	4.99718e-112	1.43415e-110	7.1988	up	yes
Bcin03g05330		44850	45108	44667	6262	8224	8681	2.8443	6.43539e-112	1.84162e-110	7.1814	up	yes	GO:0019438|GO:1901617|GO:0036381|GO:0042819|GO:0042823	aromatic compound biosynthetic process
Bcin02g09240		4	2	3	177	282	362	-6.1291	6.61984e-112	1.88901e-110	0.0143	down	yes
Bcin08g05850	Bcpus4	1914	1869	1634	237	263	293	3.0668	9.13599e-112	2.5996e-110	8.3794	up	yes	GO:0008033|GO:0006396|GO:0001522|GO:0003723|GO:0009982|GO:0009451	tRNA processing	bfu03016
Bcin07g01580	Bcnog1	20083	20724	17387	2685	3445	3839	2.8480	1.16126e-111	3.29494e-110	7.2001	up	yes	GO:0005730|GO:0005634|GO:0005525|GO:0006364|GO:0042273|GO:1902626|GO:0030687|GO:0042254|GO:0005737|GO:0000166|GO:0000054	preribosome, large subunit precursor	bfu03009|bfu03008
Bcin09g03700		56	42	41	862	550	673	-3.6364	1.28055e-111	3.62315e-110	0.0804	down	yes
Bcin02g06060		84946	82076	86612	12302	15944	15532	2.8371	1.29799e-111	3.66217e-110	7.1458	up	yes	GO:1990904|GO:0005840|GO:0003735|GO:0006412	ribonucleoprotein complex
Bcin05g03020		506	491	471	4577	4175	4590	-2.8983	3.38802e-111	9.53213e-110	0.1341	down	yes	GO:0016021|GO:0016020	membrane
Bcin16g02780		203	251	234	6	4	5	5.7523	4.61866e-111	1.29581e-109	53.9024	up	yes
Bcin05g03750	Bccha1	464	452	465	3720	4136	4846	-2.8992	5.68313e-111	1.59001e-109	0.1340	down	yes	GO:0006520|GO:0030170	pyridoxal phosphate binding	bfu00290|bfu00270|bfu00260
Bcin15g00050	Bcayt1	503	540	527	111	10	14	3.6956	1.19604e-110	3.33693e-109	12.9563	up	yes	GO:0016747	acyltransferase activity, transferring groups other than amino-acyl groups	bfu99980
Bcin10g05700		175	132	168	1754	1459	1848	-3.1206	1.32926e-110	3.69829e-109	0.1150	down	yes
Bcin10g05890		9993	9607	9676	1428	1657	1950	2.8434	1.77311e-110	4.91951e-109	7.1770	up	yes	GO:0005730|GO:0042273|GO:1902626|GO:0030687|GO:0051117|GO:0032781|GO:0001671	preribosome, large subunit precursor
Bcin05g00180		118758	120947	109126	14413	22041	24983	2.8195	1.78414e-110	4.93645e-109	7.0594	up	yes	GO:0005524|GO:0140662|GO:0006457|GO:0000166	protein folding
Bcin13g05160		738	820	699	74	132	55	3.3943	2.81335e-110	7.76267e-109	10.5142	up	yes
Bcin09g05600	Bcrpl30	89973	88478	91552	13834	16601	16782	2.8152	3.87297e-110	1.06571e-108	7.0382	up	yes	GO:0048025|GO:0030627|GO:0006364|GO:0003723|GO:0003735|GO:0005737|GO:0022625	cytoplasm
Bcin10g04290		152758	146184	152366	20391	28155	31119	2.8132	4.41166e-110	1.21061e-108	7.0287	up	yes	GO:0015934|GO:1990904|GO:0005840|GO:0003735|GO:0006412	ribonucleoprotein complex
Bcin06g03950		9769	9476	10004	1438	1717	1901	2.8361	5.4794e-110	1.4995e-108	7.1407	up	yes
Bcin03g05870		1302	1413	1188	11145	10395	12521	-2.8369	6.0811e-110	1.65963e-108	0.1400	down	yes
Bcin16g02770	Bcmp1	18094	18150	16991	2218	3645	3467	2.8235	6.33808e-110	1.72506e-108	7.0788	up	yes	GO:0016787|GO:0046872|GO:0006508|GO:0008237|GO:0008233|GO:0004222	peptidase activity	bfu01002
Bcin02g03540	Bcrps15	132850	129911	130189	18695	25214	25252	2.8111	6.46073e-110	1.75368e-108	7.0180	up	yes	GO:1990904|GO:0005840|GO:0003723|GO:0003735|GO:0015935|GO:0006412	ribonucleoprotein complex
Bcin10g04550	Bcnop1	43559	45363	39979	6828	6852	8830	2.8146	6.93121e-110	1.8763e-108	7.0351	up	yes	GO:0008168|GO:0006364|GO:0032259|GO:0008757|GO:0003723|GO:0016740	transferase activity	bfu03009|bfu03008
Bcin02g05140	Bcrpl28	126251	121888	126697	16932	23368	26045	2.8097	8.12147e-110	2.19258e-108	7.0113	up	yes	GO:0015934|GO:0005634|GO:1990904|GO:0005840|GO:0003723|GO:0003735|GO:0022625|GO:0006412	cytosolic large ribosomal subunit
Bcin03g01830		5116	4880	4411	734	819	883	2.8589	9.96686e-110	2.68355e-108	7.2545	up	yes	GO:0055085|GO:0022857|GO:0016021|GO:0016020	membrane
Bcin07g00610	Bcurb2	1577	1677	1323	202	228	234	3.0749	1.14045e-109	3.0624e-108	8.4263	up	yes			bfu03009
Bcin02g06860		72	108	78	794	1048	1325	-3.3084	1.23464e-109	3.30647e-108	0.1009	down	yes	GO:0016811	hydrolase activity, acting on carbon-nitrogen (but not peptide) bonds, in linear amides
Bcin16g00530		1208	1243	1148	153	140	206	3.1486	1.62404e-109	4.3377e-108	8.8682	up	yes	GO:0055085|GO:0022857|GO:0016021|GO:0016020	transmembrane transport
Bcin12g01010		1703	1703	1964	9904	19344	18321	-2.8227	1.76677e-109	4.70636e-108	0.1414	down	yes
Bcin09g00960		87	70	99	455	1524	1227	-3.3020	2.26604e-109	6.02034e-108	0.1014	down	yes	GO:0055085|GO:0022857|GO:0016021|GO:0016020	membrane
Bcin06g00140		460	469	422	37	37	42	3.8280	2.713e-109	7.18873e-108	14.2016	up	yes
Bcin06g06330	Bcrpp0	133378	127462	139400	19557	25481	25915	2.8016	2.82275e-109	7.4598e-108	6.9719	up	yes	GO:0000027|GO:0022625|GO:0070180|GO:1990904|GO:0042254|GO:0005840|GO:0003735|GO:0005737|GO:0002181	cytosolic large ribosomal subunit	bfu03010|bfu03011
Bcin04g01870	Bcarg4	7071	7028	5844	890	1207	1352	2.8370	3.07649e-109	8.10899e-108	7.1455	up	yes	GO:0042450|GO:0003824|GO:0004056|GO:0005829|GO:0006526	cytosol	bfu04147|bfu00250|bfu00220
Bcin08g01550		3925	3758	3669	20180	37882	41374	-2.8069	4.04978e-109	1.06464e-107	0.1429	down	yes
Bcin10g05430	Bcrps3	90340	86222	89378	12301	17238	17766	2.7997	4.3439e-109	1.13897e-107	6.9632	up	yes	GO:0000056|GO:0006407|GO:1990904|GO:0003906|GO:0005840|GO:0003723|GO:0030688|GO:0003735|GO:0015935|GO:0022627|GO:0005737|GO:0002181|GO:0006412	preribosome, small subunit precursor	bfu03010|bfu03011
Bcin02g07390		512	536	432	2949	5405	5034	-2.8649	6.26692e-109	1.63889e-107	0.1373	down	yes	GO:0016021|GO:0016020	membrane
Bcin04g04580		2667	2786	2382	465	464	353	2.8835	1.74392e-108	4.54871e-107	7.3792	up	yes	GO:0055085|GO:0022857|GO:0016021|GO:0016020	membrane
Bcin11g00060	Bcagp2	985	969	922	118	101	161	3.2184	1.96331e-108	5.10766e-107	9.3078	up	yes	GO:0000329|GO:0016021|GO:0055085|GO:0005789|GO:0006865|GO:0005886|GO:1902274|GO:1902269|GO:0016020	plasma membrane	bfu02000
Bcin01g09000		515	489	418	3219	4930	4597	-2.8594	2.27799e-108	5.91096e-107	0.1378	down	yes	GO:0016021|GO:0015700|GO:0005886|GO:0015105|GO:0016020	membrane
Bcin06g05450		935	931	929	7283	8630	8387	-2.8236	2.56815e-108	6.64666e-107	0.1413	down	yes	GO:0006351|GO:0005634|GO:0045893|GO:0006366|GO:0034599|GO:0003713|GO:0005737	cytoplasm
Bcin10g02030		145	180	193	1969	1598	1692	-3.0625	3.33008e-108	8.59643e-107	0.1197	down	yes	GO:0016021|GO:0016020	membrane
Bcin11g01430		1475	1385	1301	163	200	248	3.0745	3.56605e-108	9.18188e-107	8.4237	up	yes	GO:0016787|GO:0015926|GO:0008152|GO:0031218|GO:0016798	hydrolase activity, acting on glycosyl bonds
Bcin02g00870	Bcgst8	60	30	46	562	690	780	-3.5872	4.23287e-108	1.08709e-106	0.0832	down	yes	GO:0045174|GO:0098869|GO:0016491|GO:0004364|GO:0005737	glutathione dehydrogenase (ascorbate) activity	bfu00480|bfu02000
Bcin06g05340		2004	2067	1848	230	348	349	2.9825	5.45824e-108	1.3982e-106	7.9036	up	yes	GO:0003839|GO:0016021|GO:0016829|GO:0016020	lyase activity
Bcin15g03380		14994	14997	15144	2996	2401	2465	2.7970	5.5845e-108	1.4269e-106	6.9498	up	yes
Bcin03g05090	CND12	978	1095	1038	9206	7988	9433	-2.8111	1.00134e-107	2.55202e-106	0.1425	down	yes	GO:0006874|GO:0000329|GO:0016021|GO:0015369|GO:0008324|GO:0055085|GO:0071805|GO:1902600|GO:0000324|GO:0006811|GO:0005774|GO:0015386|GO:0006812|GO:0006816|GO:0005773|GO:0070588|GO:0015297|GO:0016020	potassium ion transmembrane transport	bfu02000
Bcin10g03660		659	621	640	5042	5537	6231	-2.8308	1.11959e-107	2.84614e-106	0.1406	down	yes	GO:0046872	metal ion binding
Bcin10g04610		89442	87214	92384	13487	17513	17452	2.7771	1.46262e-107	3.70876e-106	6.8545	up	yes	GO:1990904|GO:0005840|GO:0003735|GO:0006412	ribonucleoprotein complex
Bcin07g01270	BcniaD	409	540	473	3921	3928	4679	-2.8450	2.18956e-107	5.53803e-106	0.1392	down	yes	GO:0046872|GO:0020037|GO:0050464|GO:0043546|GO:0016491|GO:0042128|GO:0030151|GO:0006809	metal ion binding	bfu00910
Bcin02g04190	Bcnsa2	7634	7699	7675	1148	1381	1545	2.8010	3.44749e-107	8.69775e-106	6.9692	up	yes	GO:0005730|GO:0005634|GO:0000463|GO:0006364|GO:1990904|GO:0042273|GO:0030687|GO:0042254|GO:0000466	preribosome, large subunit precursor	bfu03009
Bcin08g05050		36971	37330	34228	6937	6123	6170	2.7752	3.65878e-107	9.20761e-106	6.8457	up	yes	GO:0016491|GO:0003995|GO:0016627|GO:0050660	oxidoreductase activity
Bcin03g05500		5169	5297	5474	1042	851	855	2.8126	5.02436e-107	1.26125e-105	7.0256	up	yes
Bcin14g04590		102819	101240	114765	18722	19091	19523	2.7684	5.23638e-107	1.31119e-105	6.8134	up	yes	GO:0005840	ribosome
Bcin01g09490		1276	1127	1252	9392	10207	11648	-2.7950	5.55468e-107	1.38742e-105	0.1441	down	yes	GO:0008168|GO:0008757	methyltransferase activity
Bcin04g03400	Bcmpp10	3849	4126	3481	547	676	762	2.8302	5.8103e-107	1.44766e-105	7.1115	up	yes	GO:0005730|GO:0005634|GO:0006364|GO:0034457|GO:1990904|GO:0042254|GO:0005732	ribosome biogenesis
Bcin13g05440		1808	1862	1937	18255	13654	14801	-2.7835	6.97741e-107	1.73414e-105	0.1452	down	yes	GO:0016021|GO:0016020	membrane
Bcin02g08540	Bcnop56	30942	31347	27643	4488	5468	6282	2.7718	7.68637e-107	1.90561e-105	6.8297	up	yes	GO:0005730|GO:0005634|GO:0006364|GO:1990904|GO:0032040|GO:0042254|GO:0000452|GO:0000494|GO:0031428|GO:0030515	box C/D RNA 3'-end processing
Bcin10g03770		6066	5735	5868	907	912	1307	2.8041	9.36154e-107	2.31519e-105	6.9844	up	yes	GO:0016787|GO:0016791	hydrolase activity
Bcin10g03950	Bcutp10	5257	5984	5163	756	956	1201	2.8018	2.19968e-106	5.42659e-105	6.9733	up	yes	GO:0005730|GO:0005634|GO:0006364|GO:1990904|GO:0042254	ribosome biogenesis
Bcin03g01620		229	227	230	1994	2004	2644	-2.9734	2.67458e-106	6.58196e-105	0.1273	down	yes	GO:0003824	catalytic activity
Bcin07g01170		98677	99025	98051	14217	20173	19979	2.7503	8.77442e-106	2.15403e-104	6.7286	up	yes	GO:0043022|GO:0006414|GO:0045901|GO:0045905|GO:0003723|GO:0006412|GO:0003746	translational elongation
Bcin05g02030		289	271	289	6	13	28	4.5250	1.24736e-105	3.05466e-104	23.0237	up	yes	GO:0016021|GO:0016020	membrane
Bcin09g01770		9775	9730	8918	1043	2036	2132	2.7699	1.56755e-105	3.82941e-104	6.8207	up	yes
Bcin10g00630	Bcfyv10	327	347	309	1998	3455	3343	-2.8478	1.66585e-105	4.05965e-104	0.1389	down	yes	GO:0005515|GO:0045721|GO:0046872|GO:0004842|GO:0061630|GO:0043161|GO:0005737	ubiquitin protein ligase activity
Bcin02g08610		2595	2596	2065	368	458	409	2.8442	1.78913e-105	4.3495e-104	7.1813	up	yes	GO:0006360	transcription by RNA polymerase I
Bcin08g04270	Bcspb1	6478	6862	5634	990	1087	1322	2.7784	3.01277e-105	7.30651e-104	6.8611	up	yes	GO:0016740|GO:0008168|GO:0008650|GO:0006364|GO:0016435|GO:0030687|GO:0042254|GO:0000466|GO:0000463|GO:0008649|GO:0000451|GO:0005730|GO:0005634|GO:0001510|GO:0031167|GO:0070039|GO:0032259|GO:0008757|GO:0000453	rRNA 2'-O-methylation	bfu03009
Bcin15g03460		2610	2669	2657	20873	20952	23594	-2.7497	5.50148e-105	1.33099e-103	0.1487	down	yes	GO:0005515	protein binding
Bcin12g00190	Bcgua1	6517	6860	6452	809	1275	1539	2.7719	6.2666e-105	1.51244e-103	6.8301	up	yes	GO:0006164|GO:0016874|GO:0006541|GO:0006177|GO:0046037|GO:0003921|GO:0005524|GO:0016462|GO:0000166|GO:0003922	GMP synthase activity	bfu01002|bfu00230
Bcin02g03530		202766	194911	206510	28543	41162	42952	2.7344	8.37539e-105	2.01654e-103	6.6548	up	yes	GO:0006414|GO:0002182|GO:1990904|GO:0005840|GO:0003735|GO:0022625	ribonucleoprotein complex
Bcin04g05000	BcppoA90	898	1025	895	5010	8227	10820	-2.7697	1.07702e-104	2.58691e-103	0.1466	down	yes	GO:0046872|GO:0020037|GO:0098869|GO:0006979|GO:0016491|GO:0004497|GO:0005506|GO:0004601|GO:0051213|GO:0016705	cellular oxidant detoxification
Bcin03g06990		96744	93257	93816	12757	20042	20413	2.7285	2.56155e-104	6.13792e-103	6.6275	up	yes	GO:1990904|GO:0005840|GO:0003735|GO:0006412	ribonucleoprotein complex
Bcin05g02790		1447	1445	1456	11657	10940	13163	-2.7470	4.62121e-104	1.10468e-102	0.1490	down	yes	GO:0070481	nuclear-transcribed mRNA catabolic process, non-stop decay
Bcin10g03580	Bcrpl29	72274	71097	73076	10625	15077	14800	2.7252	4.7893e-104	1.14213e-102	6.6124	up	yes	GO:1990904|GO:0005840|GO:0003735|GO:0006412	ribonucleoprotein complex
Bcin13g03600		80126	76523	83661	13052	15032	16764	2.7247	4.87388e-104	1.15954e-102	6.6103	up	yes	GO:0015934|GO:1990904|GO:0005840|GO:0003723|GO:0003735|GO:0006412	ribonucleoprotein complex
Bcin05g04540		461	442	387	4258	3292	3262	-2.7986	9.17815e-104	2.1784e-102	0.1437	down	yes	GO:0003847|GO:0016042	1-alkyl-2-acetylglycerophosphocholine esterase activity
Bcin13g02750		1167	1231	1224	8271	10364	11417	-2.7473	9.40873e-104	2.22784e-102	0.1489	down	yes	GO:0055085|GO:0022857|GO:0016021|GO:0016020	membrane
Bcin10g03630	Bcclu1	17494	18934	15661	2556	3226	3915	2.7309	1.00788e-103	2.38088e-102	6.6386	up	yes	GO:0005515|GO:0048312|GO:0006996|GO:0003723|GO:0007005|GO:0051640|GO:0005737	organelle localization	bfu03012
Bcin10g06010		138523	136244	127397	19855	25811	30013	2.7175	1.21901e-103	2.87284e-102	6.5775	up	yes	GO:0003676|GO:0003723	nucleic acid binding
Bcin11g04750		1410	1500	1189	154	269	211	2.9947	1.28325e-103	3.01715e-102	7.9706	up	yes	GO:0005515	protein binding
Bcin15g01190		1469	1509	1299	187	203	278	2.9818	1.49525e-103	3.50737e-102	7.8996	up	yes
Bcin08g07040		30838	33521	25601	5284	5396	5994	2.7194	2.38593e-103	5.58352e-102	6.5859	up	yes	GO:0070330|GO:0046872|GO:0020037|GO:0009405|GO:0016491|GO:0004497|GO:0003958|GO:0005506|GO:0010181|GO:0016705	metal ion binding
Bcin09g02190	Bcutp7	2466	2624	2171	390	432	444	2.8102	2.52792e-103	5.902e-102	7.0136	up	yes	GO:0005515|GO:0005730|GO:0005634|GO:0000480|GO:0032040|GO:0000472|GO:0030688|GO:0000462|GO:0000447	small-subunit processome	bfu03009
Bcin12g04520		1689	1814	1490	11995	14181	14514	-2.7325	2.65527e-103	6.18494e-102	0.1505	down	yes
Bcin14g00480		327	380	295	3057	2333	3161	-2.8125	3.14359e-103	7.30538e-102	0.1423	down	yes	GO:0016787|GO:0030245|GO:0008152|GO:0008422|GO:0102483|GO:0005975|GO:0000272|GO:0004553|GO:0016798	polysaccharide catabolic process
Bcin06g06610	Bcutp13	1776	1821	1421	219	289	301	2.9318	4.0775e-103	9.45376e-102	7.6308	up	yes	GO:0006364|GO:0005515|GO:0005730|GO:0032040	protein binding
Bcin08g06880		172	149	198	1185	1758	2199	-2.9819	5.70725e-103	1.32018e-101	0.1266	down	yes
Bcin05g01600		100983	98517	102266	15161	19968	22128	2.7067	6.98775e-103	1.61266e-101	6.5283	up	yes	GO:1990904|GO:0005840|GO:0003735|GO:0006412	ribonucleoprotein complex
Bcin05g00190		1143	1087	1143	137	161	210	3.0406	7.78284e-103	1.79202e-101	8.2284	up	yes	GO:0006412	translation
Bcin02g08110	Bcutp6	1659	1680	1582	200	313	286	2.9294	1.06172e-102	2.43903e-101	7.6178	up	yes	GO:0005515|GO:0005634|GO:0006396|GO:0000462|GO:0030515|GO:0006397	nucleus	bfu03009|bfu03008
Bcin15g00630		294	286	276	20	12	18	4.3599	1.13721e-102	2.60648e-101	20.5336	up	yes	GO:0016021|GO:0016020	membrane
Bcin15g01880		198	195	185	1168	2096	2331	-2.9521	1.33865e-102	3.06117e-101	0.1292	down	yes	GO:0005515	protein binding
Bcin14g00940		839	1067	849	130	106	151	3.1179	1.96792e-102	4.48991e-101	8.6814	up	yes	GO:0016021|GO:0055085|GO:0042626|GO:0016887|GO:0140359|GO:0005524|GO:0000166|GO:0016020	nucleotide binding
Bcin01g10040		181	209	179	1507	1789	2120	-2.9477	4.1966e-102	9.55298e-101	0.1296	down	yes	GO:0005515|GO:0019005|GO:0016567|GO:0031146|GO:0031571|GO:0030332	protein binding
Bcin06g06550		2127	2283	1947	327	378	414	2.8024	5.84007e-102	1.3264e-100	6.9762	up	yes	GO:0005515|GO:0005730|GO:0034388|GO:0000480|GO:0032040|GO:0000472|GO:0034511|GO:0000462|GO:0000447	Pwp2p-containing subcomplex of 90S preribosome
Bcin03g06050	Bcfap7	574	589	426	50	69	59	3.4469	9.01482e-102	2.04282e-100	10.9052	up	yes	GO:0005634|GO:0006364|GO:0016301|GO:0046940|GO:0000462|GO:0042254|GO:0016887|GO:0034599|GO:0004017|GO:0016740|GO:0005524|GO:0005737|GO:0016310|GO:0000166	cellular response to oxidative stress	bfu03009|bfu03008|bfu00230
Bcin05g02580		104406	98723	101704	15034	20866	22753	2.6882	1.16505e-101	2.63412e-100	6.4451	up	yes	GO:1990904|GO:0005840|GO:0003735|GO:0006412	ribonucleoprotein complex
Bcin05g02250	Bcdus3	2412	2630	2120	339	430	515	2.7841	1.39074e-101	3.13731e-100	6.8879	up	yes	GO:0005634|GO:0017150|GO:0050660|GO:0008033|GO:0034399|GO:0046872|GO:0006400|GO:0016491|GO:0102265|GO:0005737|GO:0002943|GO:0006397	nuclear periphery	bfu03016
Bcin01g03220	Bcnop14	2905	3120	2528	424	496	629	2.7678	1.41114e-101	3.17618e-100	6.8107	up	yes	GO:0005730|GO:0005634|GO:0000480|GO:0006364|GO:0032040|GO:0042254|GO:0000472|GO:0030688|GO:0034511|GO:0000462|GO:0000447|GO:0042274|GO:0030692	Noc4p-Nop14p complex
Bcin02g00260		103	99	121	782	1557	1096	-3.0945	1.67802e-101	3.76841e-100	0.1171	down	yes	GO:0016021|GO:0016020	membrane
Bcin04g05810		16364	16458	16531	2551	3241	3615	2.6978	1.69315e-101	3.79387e-100	6.4881	up	yes	GO:0005515|GO:0001732|GO:0033290|GO:0071540|GO:0005852|GO:0070122|GO:0002183|GO:0031369|GO:0008237|GO:0006413|GO:0003743|GO:0008233|GO:0016282|GO:0005737|GO:0071541|GO:0006412	eukaryotic translation initiation factor 3 complex, eIF3m
Bcin03g03200		5	11	6	309	254	270	-4.9557	2.42221e-101	5.41538e-100	0.0322	down	yes	GO:0016021|GO:0016020	membrane
Bcin08g06710		1137	1128	1013	8193	8955	9143	-2.7122	3.28816e-101	7.335e-100	0.1526	down	yes	GO:0016021|GO:0016020	membrane
Bcin14g03450		1187	1216	1050	132	215	187	2.9973	6.79274e-101	1.51191e-99	7.9849	up	yes	GO:0055085|GO:0022857|GO:0016021|GO:0016020	transmembrane transport
Bcin16g02760		27	38	31	454	443	628	-3.6859	7.0387e-101	1.56318e-99	0.0777	down	yes
Bcin01g10480	Bcrrs1	3757	3978	4017	760	637	759	2.7320	9.30526e-101	2.06198e-99	6.6438	up	yes	GO:0005515|GO:0005634|GO:0042254	protein binding	bfu03009
Bcin10g01310		187	177	177	1769	1499	1768	-2.9326	1.80185e-100	3.98396e-99	0.1310	down	yes	GO:0055085|GO:0022857|GO:0016021|GO:0016020	membrane
Bcin11g01810		1512	1581	1588	218	241	316	2.9005	1.88836e-100	4.16604e-99	7.4671	up	yes	GO:0016491	oxidoreductase activity
Bcin08g03040		477	477	450	3665	3545	4294	-2.7409	2.52061e-100	5.54867e-99	0.1496	down	yes	GO:0071949|GO:0016491	oxidoreductase activity
Bcin16g04670	Bcnop4	3255	3518	3148	526	611	698	2.7346	3.31378e-100	7.27869e-99	6.6558	up	yes	GO:0003676|GO:0003723	nucleic acid binding	bfu03009|bfu03008
Bcin01g08900		208	231	209	1546	1843	2572	-2.8895	4.0499e-100	8.8761e-99	0.1350	down	yes	GO:0008131|GO:0046872|GO:0009308|GO:0048038|GO:0005507|GO:0016491	metal ion binding
Bcin08g02150		1497	1553	1771	15568	9941	11901	-2.6841	4.79711e-100	1.04908e-98	0.1556	down	yes	GO:0016021|GO:0016020	membrane
Bcin03g02530		210834	202202	191749	26756	43998	48317	2.6619	5.30915e-100	1.15853e-98	6.3286	up	yes	GO:1990904|GO:0005840|GO:0003735|GO:0006412	ribonucleoprotein complex
Bcin15g00330		198	201	180	1817	1656	1810	-2.9053	1.12688e-99	2.45367e-98	0.1335	down	yes	GO:0016021|GO:0016020	membrane
Bcin13g03810		4402	4689	4418	944	696	870	2.7063	1.31608e-99	2.85941e-98	6.5264	up	yes	GO:0003824	catalytic activity
Bcin08g01900		5	8	4	162	331	298	-5.2056	1.43678e-99	3.1149e-98	0.0271	down	yes	GO:0016787|GO:0004568|GO:0006032|GO:0008152|GO:0005975|GO:0000272|GO:0004553|GO:0016798	hydrolase activity, acting on glycosyl bonds
Bcin15g02620		2827	2775	2562	431	494	584	2.7367	2.20903e-99	4.77876e-98	6.6654	up	yes	GO:0005515|GO:0005730|GO:0030010|GO:0034388|GO:0000480|GO:0030686|GO:0005737|GO:0032040|GO:0000472|GO:0000462|GO:0000447|GO:0000920	Pwp2p-containing subcomplex of 90S preribosome
Bcin04g01180		93118	91890	103161	16693	19116	20677	2.6531	2.43208e-99	5.24995e-98	6.2900	up	yes	GO:1990904|GO:0005840|GO:0003735|GO:0043232|GO:0005737|GO:0006412	intracellular non-membrane-bounded organelle
Bcin08g05040		22982	23268	19897	4587	4129	3944	2.6611	2.47196e-99	5.32456e-98	6.3251	up	yes	GO:0006552|GO:0016874	leucine catabolic process
Bcin02g07690		27288	28201	27893	5438	5606	5058	2.6575	3.02923e-99	6.5109e-98	6.3095	up	yes	GO:0003824|GO:0005777	catalytic activity
Bcin06g00380		96268	95433	104387	15368	20648	22432	2.6512	3.19489e-99	6.85225e-98	6.2819	up	yes	GO:1990904|GO:0005840|GO:0003735|GO:0006412	ribonucleoprotein complex
Bcin11g02350	Bcrrp1	1784	1720	1830	252	320	343	2.8488	3.33299e-99	7.13316e-98	7.2039	up	yes	GO:0006364|GO:0005634|GO:0030688	preribosome, small subunit precursor	bfu01009|bfu03009
Bcin05g07640		1068	1093	952	4279	9660	11222	-2.6829	3.69554e-99	7.89222e-98	0.1557	down	yes	GO:0016021|GO:0046872|GO:0020037|GO:0009405|GO:0016491|GO:0004497|GO:0005506|GO:0016705|GO:0016020	membrane
Bcin07g00520		109324	105868	105858	15770	23108	24622	2.6496	3.95221e-99	8.42242e-98	6.2750	up	yes	GO:1990904|GO:0005840|GO:0003735|GO:0006412	ribonucleoprotein complex
Bcin05g06500		3211	3336	2733	333	718	707	2.7219	4.43647e-99	9.43433e-98	6.5976	up	yes	GO:0051213	dioxygenase activity
Bcin01g09350		106586	103409	110648	16256	23403	23820	2.6471	5.7802e-99	1.22658e-97	6.2640	up	yes	GO:1990904|GO:0005840|GO:0003735|GO:0006412	ribonucleoprotein complex
Bcin01g09620		107011	104370	103505	17225	22079	22780	2.6456	7.31165e-99	1.54828e-97	6.2574	up	yes	GO:1990904|GO:0005840|GO:0003735|GO:0006412	ribonucleoprotein complex
Bcin08g01450		122	162	141	912	1368	1879	-2.9677	1.0786e-98	2.27918e-97	0.1278	down	yes	GO:0046872|GO:0016491|GO:0044283|GO:1901362	organic cyclic compound biosynthetic process
Bcin14g02940		923	890	875	115	146	139	3.0459	1.59646e-98	3.36634e-97	8.2584	up	yes	GO:0016491|GO:0006813|GO:0034765|GO:0005244	regulation of monoatomic ion transmembrane transport
Bcin02g01830	Bccgr1	3384	3363	3032	503	714	623	2.7089	1.62803e-98	3.42571e-97	6.5380	up	yes	GO:0006364|GO:0005730|GO:0042254|GO:0005634	ribosome biogenesis	bfu03009
Bcin07g02850		4933	5378	4897	987	981	922	2.6783	3.48711e-98	7.32221e-97	6.4011	up	yes
Bcin14g00430	Bclys4	5192	5199	4190	712	1034	1070	2.6771	5.70577e-98	1.19559e-96	6.3958	up	yes	GO:0016829|GO:0046872|GO:0019878|GO:0005739|GO:0009085|GO:0004409|GO:0008652|GO:0051536|GO:0051539	iron-sulfur cluster binding	bfu00300
Bcin08g02950		1203	1192	1184	9530	8509	9545	-2.6600	6.0133e-98	1.25739e-96	0.1582	down	yes	GO:0016491	oxidoreductase activity
Bcin16g04060		8	14	9	165	438	309	-4.5499	8.09524e-98	1.68921e-96	0.0427	down	yes	GO:0004553|GO:0005975	hydrolase activity, hydrolyzing O-glycosyl compounds
Bcin09g05650		971	960	997	6932	6965	8973	-2.6645	8.2503e-98	1.71798e-96	0.1577	down	yes
Bcin01g06060		13436	13152	14027	2234	3092	2683	2.6439	8.57726e-98	1.78236e-96	6.2502	up	yes
Bcin14g04790		122338	117398	130497	18248	27389	28874	2.6279	9.86688e-98	2.0461e-96	6.1814	up	yes	GO:1990904|GO:0005840|GO:0003735|GO:0006412	ribonucleoprotein complex
Bcin09g04410		3092	2933	2628	544	518	556	2.7038	1.25527e-97	2.59768e-96	6.5152	up	yes	GO:0005515	protein binding
Bcin01g00130	Bcboa13	62	69	68	490	845	995	-3.2231	1.51159e-97	3.12166e-96	0.1071	down	yes	GO:0005634|GO:0046872|GO:0000981|GO:0009405|GO:0006355|GO:0006357|GO:0003677|GO:0008270	regulation of transcription by RNA polymerase II
Bcin16g01490		19	30	14	255	423	522	-3.9356	1.68988e-97	3.48268e-96	0.0654	down	yes	GO:0046872|GO:0020037|GO:0009405|GO:0016491|GO:0004497|GO:0005506|GO:0016705	metal ion binding
Bcin14g01670		999	973	743	5453	7985	7729	-2.6615	2.05088e-97	4.218e-96	0.1581	down	yes
Bcin02g05970		1309	1382	1313	179	243	248	2.8835	2.16714e-97	4.44797e-96	7.3794	up	yes	GO:0008168|GO:0018022|GO:0016279|GO:0032259|GO:0016740|GO:0018023|GO:0005737	peptidyl-lysine trimethylation
Bcin11g00260		568	661	546	4182	5018	4729	-2.6802	2.63693e-97	5.40112e-96	0.1560	down	yes	GO:0016021|GO:0055085|GO:0006865|GO:0022857|GO:0016020	transmembrane transport
Bcin16g05198		292	290	294	2504	1987	2640	-2.7371	2.69301e-97	5.50473e-96	0.1500	down	yes	GO:0003824|GO:0030170|GO:0009058	catalytic activity
Bcin04g05440		132082	125846	130678	21157	27472	29617	2.6189	3.7639e-97	7.67805e-96	6.1428	up	yes	GO:1990904|GO:0005840|GO:0003735|GO:0015935|GO:0006412	ribonucleoprotein complex
Bcin01g04710	Bcnop7	8702	9134	7605	1440	1646	1929	2.6413	5.69603e-97	1.15958e-95	6.2389	up	yes	GO:0005730|GO:0005634|GO:0000463|GO:0006364|GO:0042273|GO:0030687|GO:0042254|GO:0000466|GO:0005654|GO:0043021	ribosomal large subunit biogenesis	bfu03009
Bcin16g00940		952	1037	905	147	145	156	2.9776	9.05639e-97	1.83994e-95	7.8765	up	yes	GO:0006865|GO:0055085|GO:0016021|GO:0016020	transmembrane transport
Bcin06g03540		1376	1402	1312	9984	11305	9761	-2.6371	1.07759e-96	2.18484e-95	0.1608	down	yes	GO:0016021|GO:0016020	membrane
Bcin12g01300		72619	71657	75107	12942	15542	15718	2.6113	1.43976e-96	2.91325e-95	6.1105	up	yes	GO:1990904|GO:0005840|GO:0003735|GO:0006412	ribonucleoprotein complex
Bcin03g01270		2664	2861	2419	360	553	616	2.6894	2.81371e-96	5.68187e-95	6.4505	up	yes
Bcin15g02380	Bcacp1	6953	7964	8285	34104	61889	82085	-2.6070	3.55194e-96	7.1582e-95	0.1641	down	yes	GO:0006508|GO:0004190	proteolysis	bfu00190|bfu00061
Bcin10g04490		255	235	254	1751	2167	2468	-2.7936	1.03114e-95	2.07387e-94	0.1442	down	yes	GO:0016021|GO:0016020	membrane
Bcin03g06940	Bcnip1	48157	51507	40162	6540	10614	11483	2.5995	1.09105e-95	2.18998e-94	6.0607	up	yes	GO:0001732|GO:0033290|GO:0071540|GO:0005852|GO:0002183|GO:0031369|GO:0006413|GO:0003743|GO:0003723|GO:0016282|GO:0005737|GO:0071541|GO:0006412	eukaryotic translation initiation factor 3 complex, eIF3m	bfu03012
Bcin10g01960		514	655	552	5144	4022	3891	-2.6552	1.51402e-95	3.03288e-94	0.1588	down	yes
Bcin08g00290	Bcpks19	30	35	41	506	478	518	-3.5281	1.6595e-95	3.31768e-94	0.0867	down	yes	GO:0016787|GO:0003824|GO:0008152|GO:0031177|GO:0008757|GO:0016740|GO:0071704|GO:0006633|GO:0016746|GO:0004315|GO:0009058	biosynthetic process
Bcin01g11220		19104	19328	19340	2945	4185	4675	2.6033	1.69805e-95	3.38798e-94	6.0769	up	yes	GO:0004553|GO:0016787|GO:0005975|GO:0005618	hydrolase activity
Bcin01g02200		136638	131156	137828	21697	28775	32944	2.5926	1.89581e-95	3.77504e-94	6.0318	up	yes	GO:1990904|GO:0005840|GO:0003723|GO:0003735|GO:0015935|GO:0006412|GO:0019843	ribonucleoprotein complex
Bcin01g00980		116620	113742	120639	19002	25198	27923	2.5926	1.95129e-95	3.87781e-94	6.0320	up	yes	GO:1990904|GO:0032040|GO:0070181|GO:0005840|GO:0003723|GO:0003735|GO:0015935|GO:0022627|GO:0005737|GO:0045903|GO:0006407|GO:0006412	cytoplasm
Bcin11g03280		114505	112159	105562	15897	25624	27096	2.5901	2.87605e-95	5.70426e-94	6.0216	up	yes	GO:0000463|GO:1990904|GO:0005840|GO:0003735|GO:0022625|GO:0006412	ribonucleoprotein complex
Bcin07g00260		41	46	56	663	548	563	-3.3473	3.77363e-95	7.46971e-94	0.0983	down	yes	GO:0046872|GO:0016702|GO:0042412|GO:0016491|GO:0005506|GO:0017172|GO:0051213	dioxygenase activity
Bcin07g02650		24	35	30	229	559	608	-3.6332	4.02271e-95	7.94704e-94	0.0806	down	yes	GO:0016787|GO:0008152|GO:0005975|GO:0071704|GO:0000272|GO:0004553|GO:0016798	polysaccharide catabolic process
Bcin03g00590	Bcrps5	109713	106806	109360	18711	23548	24688	2.5868	4.77621e-95	9.41703e-94	6.0075	up	yes	GO:1990904|GO:0005840|GO:0003723|GO:0003735|GO:0015935|GO:0022627|GO:0005737|GO:0006407|GO:0006412	cytoplasm	bfu03010|bfu03011
Bcin01g05590		151212	152430	141424	25185	32995	33183	2.5860	4.96962e-95	9.77912e-94	6.0041	up	yes	GO:0016787|GO:0003676|GO:0002183|GO:0004386|GO:0003724|GO:0003743|GO:0006413|GO:0016887|GO:0003723|GO:0005524|GO:0005737|GO:0000166|GO:0006412	cytoplasmic translational initiation
Bcin07g01090		850	788	693	4103	6395	7465	-2.6304	5.67205e-95	1.11395e-93	0.1615	down	yes
Bcin07g00660	Bcmup1	435	439	461	57	40	55	3.4130	9.60388e-95	1.88244e-93	10.6518	up	yes	GO:0055085|GO:0022857|GO:0016021|GO:0016020	transmembrane transport
Bcin08g02560		259	292	232	16	17	18	4.2181	1.14504e-94	2.23999e-93	18.6106	up	yes	GO:0016491	oxidoreductase activity
Bcin07g02450	Bcutp18	2730	2752	2437	465	550	516	2.6623	1.33612e-94	2.6087e-93	6.3305	up	yes	GO:0005515|GO:0005730|GO:0034388|GO:0000480|GO:0006364|GO:0000292|GO:0032040|GO:0000472|GO:0000447	Pwp2p-containing subcomplex of 90S preribosome
Bcin08g02430		498	598	509	3801	3823	4675	-2.6433	1.70719e-94	3.32669e-93	0.1601	down	yes	GO:0009116	nucleoside metabolic process
Bcin13g02080		214	251	234	5	14	20	4.5007	1.74043e-94	3.38488e-93	22.6379	up	yes
Bcin14g00150		198	244	321	1553	2531	2401	-2.7663	2.51522e-94	4.88226e-93	0.1470	down	yes
Bcin03g01140		665	620	507	3945	5195	4481	-2.6339	2.57987e-94	4.99806e-93	0.1611	down	yes	GO:0006355|GO:0003700	regulation of DNA-templated transcription
Bcin14g01520		274	358	303	31	24	23	3.8425	2.92735e-94	5.6603e-93	14.3452	up	yes	GO:0016787	hydrolase activity
Bcin01g02250		1649	1685	1370	273	266	293	2.7843	4.01142e-94	7.74151e-93	6.8891	up	yes	GO:0005347|GO:0016021|GO:0055085|GO:0005739|GO:0005743|GO:0016020	mitochondrion
Bcin15g04490		23943	25210	22522	3843	5222	5770	2.5794	4.18507e-94	8.06109e-93	5.9770	up	yes	GO:0001732|GO:0033290|GO:0098808|GO:0005852|GO:0071540|GO:0002183|GO:0006413|GO:0003743|GO:0002191|GO:0003723|GO:0005829|GO:0016282|GO:0005737|GO:0071541|GO:0006412	eukaryotic translation initiation factor 3 complex, eIF3m
Bcin01g06935		819	862	607	75	156	116	3.0260	4.53858e-94	8.72523e-93	8.1456	up	yes
Bcin02g09040		2527	2557	2263	400	552	476	2.6596	4.99614e-94	9.58646e-93	6.3185	up	yes	GO:0055085|GO:0022857|GO:0016021|GO:0016020	membrane
Bcin13g01430		21025	21118	20080	5115	3820	3612	2.5762	8.15439e-94	1.56165e-92	5.9639	up	yes	GO:0016624|GO:0009083|GO:0005759|GO:0016491|GO:0003826|GO:0003863	oxidoreductase activity
Bcin09g01700	Bcfmp10	2100	2123	2018	375	378	451	2.6687	1.28027e-93	2.44718e-92	6.3588	up	yes	GO:0016021|GO:0016020	membrane
Bcin12g03430		74	66	60	780	595	799	-3.1576	1.28738e-93	2.45608e-92	0.1121	down	yes
Bcin06g06320	Bctrm82	1266	1184	1113	184	206	219	2.8430	1.58609e-93	3.02021e-92	7.1752	up	yes	GO:0005515|GO:0005634|GO:0008033|GO:0036265|GO:0030488	tRNA processing
Bcin01g10850		349	486	386	38	32	66	3.4722	2.14753e-93	4.08152e-92	11.0979	up	yes
Bcin01g00030	Bcboa3	10	25	11	205	356	432	-4.1138	2.25921e-93	4.28565e-92	0.0578	down	yes	GO:0016021|GO:0046872|GO:0020037|GO:0009405|GO:0016491|GO:0004497|GO:0005506|GO:0016705|GO:0016020	membrane
Bcin01g01240		24	44	36	487	414	543	-3.5036	2.78927e-93	5.28116e-92	0.0882	down	yes
Bcin03g05880	Bcvps9	852	868	808	6481	5830	6331	-2.5988	3.73353e-93	7.05567e-92	0.1651	down	yes	GO:0005085|GO:0016192	vesicle-mediated transport
Bcin05g02180		1300	1279	1278	8856	11151	8187	-2.5816	5.40123e-93	1.01881e-91	0.1671	down	yes
Bcin07g05670	Bcnip7	3125	2897	3057	486	604	734	2.6252	5.57283e-93	1.0492e-91	6.1698	up	yes	GO:0005730|GO:0005634|GO:0000463|GO:0042273|GO:1902626|GO:0030687|GO:0042254|GO:0003723|GO:0005737|GO:0042255	preribosome, large subunit precursor	bfu03009
Bcin02g05330		414	406	409	3425	3456	2371	-2.6391	5.67868e-93	1.06712e-91	0.1605	down	yes
Bcin12g01120		397	431	307	25	52	44	3.5371	7.86126e-93	1.4745e-91	11.6081	up	yes
Bcin02g03140		29	30	33	387	464	504	-3.5713	7.87678e-93	1.47465e-91	0.0841	down	yes	GO:0016021|GO:0016020	membrane
Bcin15g02730		4007	3767	3263	582	733	925	2.6084	1.01303e-92	1.89301e-91	6.0982	up	yes	GO:0071949|GO:0016491|GO:0050660|GO:0003824	flavin adenine dinucleotide binding
Bcin15g01990		57	39	67	520	573	828	-3.2348	1.23761e-92	2.30837e-91	0.1062	down	yes
Bcin06g05860	Bcrps13	66896	63504	71142	11919	15097	15513	2.5497	1.38467e-92	2.57785e-91	5.8550	up	yes	GO:1990904|GO:0070181|GO:0005840|GO:0003735|GO:0000462|GO:0022627|GO:0005737|GO:0006412	cytosolic small ribosomal subunit
Bcin02g08640		2480	2365	2297	366	631	418	2.6353	2.14831e-92	3.99211e-91	6.2130	up	yes
Bcin11g04250		15835	16331	13379	3198	3377	2810	2.5573	2.34851e-92	4.35605e-91	5.8859	up	yes	GO:0016746|GO:0016740	transferase activity
Bcin12g01040	Bcbms1	4168	4471	3429	705	871	869	2.5969	2.53655e-92	4.69613e-91	6.0497	up	yes	GO:0005730|GO:0005634|GO:0005525|GO:0000480|GO:0030686|GO:0003924|GO:0042254|GO:0032040|GO:0000472|GO:0034511|GO:0005737|GO:2000232	small-subunit processome	bfu03009|bfu03008
Bcin01g11290		355	418	288	1319	3791	3179	-2.6418	2.70803e-92	5.00436e-91	0.1602	down	yes	GO:0005975	carbohydrate metabolic process
Bcin02g08810		21405	21771	19944	3936	4430	4868	2.5507	3.40424e-92	6.27935e-91	5.8592	up	yes	GO:0071702|GO:0016021|GO:0055085|GO:0006865|GO:0071705|GO:0022857|GO:0016020	nitrogen compound transport
Bcin02g06070	Bcrps31	196068	188344	200189	29356	46270	49618	2.5398	4.3564e-92	8.02089e-91	5.8149	up	yes	GO:0005515|GO:0046872|GO:1990904|GO:0005840|GO:0003735|GO:0006412	ribonucleoprotein complex
Bcin07g05810	Bcccp2	2916	3011	2738	398	784	571	2.6139	4.59347e-92	8.44187e-91	6.1217	up	yes	GO:0046872|GO:0020037|GO:0098869|GO:0006979|GO:0016491|GO:0034599|GO:0004601	cellular oxidant detoxification	bfu99980
Bcin01g00770		108198	104305	107126	18075	24408	25554	2.5393	5.35916e-92	9.83102e-91	5.8130	up	yes	GO:0046872|GO:1990904|GO:0005840|GO:0003723|GO:0003735|GO:0006412|GO:0019843	ribonucleoprotein complex
Bcin02g03580	Bcnop12	5891	5907	5408	987	1220	1357	2.5738	6.66153e-92	1.21978e-90	5.9538	up	yes	GO:0003676|GO:0005730|GO:0003723|GO:0042254	nucleic acid binding
Bcin12g06180		2598	2691	2537	532	491	530	2.6180	7.77166e-92	1.42046e-90	6.1391	up	yes	GO:0006807|GO:0016829|GO:0003824|GO:0000257|GO:0030196|GO:0016810|GO:0019500	nitrilase activity
Bcin14g05390		592	606	543	3439	4314	5284	-2.5970	7.90749e-92	1.44265e-90	0.1653	down	yes	GO:0031225|GO:0005576|GO:0005618|GO:0016020	membrane
Bcin10g04400		901	942	741	5927	7685	5110	-2.5763	9.16119e-92	1.66834e-90	0.1677	down	yes
Bcin01g01040	Bcutp4	3581	3735	3243	673	666	801	2.5950	9.7711e-92	1.77618e-90	6.0420	up	yes	GO:0000462|GO:0005515|GO:0030686	protein binding	bfu03009|bfu03008
Bcin06g03590		275	251	233	16	18	18	4.1489	9.79077e-92	1.77653e-90	17.7401	up	yes
Bcin08g03110	CND17	6138	6188	8181	59430	37183	47662	-2.5370	1.24296e-91	2.25126e-90	0.1723	down	yes
Bcin11g06260		1170	1198	997	8144	7583	8513	-2.5640	1.33574e-91	2.41493e-90	0.1691	down	yes
Bcin04g06590		231	242	230	2431	1546	1645	-2.7376	1.44172e-91	2.60186e-90	0.1499	down	yes
Bcin14g05410		637	612	612	71	104	98	3.0737	1.56974e-91	2.82779e-90	8.4191	up	yes	GO:0016021|GO:0016020	membrane
Bcin14g01460		589	629	561	4409	4389	4246	-2.5904	1.74266e-91	3.13366e-90	0.1660	down	yes
Bcin08g06580		227	283	252	35	13	2	4.0966	1.8193e-91	3.25977e-90	17.1086	up	yes
Bcin07g01720		10641	10878	10274	2919	1738	1830	2.5493	1.81841e-91	3.25977e-90	5.8536	up	yes	GO:0008236|GO:0006508	serine-type peptidase activity
Bcin05g06130		64648	62916	66066	11542	14078	15766	2.5315	2.04214e-91	3.65251e-90	5.7817	up	yes	GO:1990904|GO:0005840|GO:0003735|GO:0006412	ribonucleoprotein complex
Bcin16g02720		750	732	638	130	77	112	2.9998	2.24023e-91	3.99966e-90	7.9990	up	yes	GO:0016021|GO:0016020	membrane
Bcin02g08260		23972	23921	22060	3925	5153	5842	2.5359	2.54382e-91	4.53361e-90	5.7996	up	yes	GO:0001732|GO:0071540|GO:0033290|GO:0005852|GO:0002183|GO:0006413|GO:0003743|GO:0016282|GO:0005737|GO:0006412	cytoplasmic translational initiation
Bcin10g04590		88070	85116	88628	15333	19593	21154	2.5290	2.57783e-91	4.58607e-90	5.7718	up	yes	GO:1990904|GO:0005840|GO:0003735|GO:0006412	ribonucleoprotein complex
Bcin02g06320		413	461	431	2762	4067	2936	-2.6083	2.7542e-91	4.89114e-90	0.1640	down	yes	GO:0055085|GO:0022857|GO:0016021|GO:0016020	membrane
Bcin11g01560		1568	1592	1641	268	254	373	2.7267	2.80781e-91	4.97753e-90	6.6193	up	yes	GO:0055085|GO:0016021|GO:0016020	transmembrane transport
Bcin06g01180	BccatA	4322	4320	3907	1033	726	775	2.5743	4.53454e-91	8.02438e-90	5.9558	up	yes	GO:0042744|GO:0046872|GO:0020037|GO:0098869|GO:0006979|GO:0016491|GO:0004096|GO:0004601	cellular oxidant detoxification	bfu04146|bfu04011|bfu00630|bfu00380
Bcin16g02560		203	205	168	880	2190	1840	-2.7692	4.75649e-91	8.4023e-90	0.1467	down	yes	GO:0005975	carbohydrate metabolic process
Bcin04g04290		142386	138798	149382	22712	33395	37106	2.5232	5.27151e-91	9.29567e-90	5.7484	up	yes	GO:1990904|GO:0006414|GO:0005840|GO:0003735	ribonucleoprotein complex
Bcin09g02340		332	327	303	2636	1923	2684	-2.6296	6.54661e-91	1.15239e-89	0.1616	down	yes	GO:0020037|GO:0009405|GO:0004497|GO:0005506|GO:0016705	obsolete pathogenesis
Bcin11g05920		125670	118557	119605	18829	28355	32036	2.5150	1.81613e-90	3.19129e-89	5.7159	up	yes	GO:1990904|GO:0005840|GO:0003735|GO:0006412|GO:0019843	ribonucleoprotein complex
Bcin06g06690	Bcytm1	2926	2977	2599	509	530	701	2.5885	2.01845e-90	3.54059e-89	6.0146	up	yes	GO:0005515|GO:0005730|GO:0005634|GO:0000463|GO:0006364|GO:0042273|GO:0030687|GO:0070545|GO:0042254|GO:0000466|GO:0005654|GO:0051276|GO:0110136|GO:0043021	PeBoW complex	bfu03009
Bcin01g08360		1246	1284	1142	6220	10018	10265	-2.5393	3.41159e-90	5.97386e-89	0.1720	down	yes	GO:0016787|GO:0016021|GO:0016042|GO:0006641|GO:0004806|GO:0006629|GO:0016020	triglyceride metabolic process
Bcin05g00030		350	273	357	32	39	26	3.6183	5.06257e-90	8.83393e-89	12.2806	up	yes
Bcin08g06490		85	58	69	826	672	661	-3.0698	5.05965e-90	8.83393e-89	0.1191	down	yes	GO:0005634|GO:0000981|GO:0006355|GO:0006357|GO:0008270	regulation of transcription by RNA polymerase II
Bcin13g02830		4658	5022	3929	750	1027	1082	2.5530	5.48787e-90	9.5594e-89	5.8687	up	yes	GO:0003676|GO:1990904|GO:0030490|GO:0032040|GO:0000462|GO:0005524|GO:0016787|GO:0006364|GO:0000466|GO:0000166|GO:0000463|GO:0071014|GO:0008380|GO:0042273|GO:0003724|GO:0005684|GO:0005730|GO:0004386|GO:0000390	small-subunit processome
Bcin13g03730		809	852	858	6810	5976	5008	-2.5476	7.25832e-90	1.26214e-88	0.1710	down	yes
Bcin11g04770	Bctrm11	494	566	437	43	81	81	3.1819	9.90661e-90	1.71966e-88	9.0751	up	yes	GO:0008168|GO:0003676|GO:0001510|GO:0043528|GO:0005737|GO:0032259|GO:0008757|GO:0030488|GO:0004809|GO:0034470	tRNA (m2G10) methyltransferase complex
Bcin01g11060		1169	1104	1022	116	198	285	2.7895	1.32719e-89	2.29985e-88	6.9141	up	yes
Bcin07g01220	Bcpol5	2541	2672	2229	399	508	627	2.5851	1.48264e-89	2.56478e-88	6.0004	up	yes	GO:0005730|GO:0005634|GO:0008134|GO:0006355|GO:0003677	nucleus	bfu03400|bfu03036
Bcin01g03900		181	200	217	1471	1643	1798	-2.7366	1.55079e-89	2.67805e-88	0.1500	down	yes
Bcin10g04300		142152	138047	138880	22265	33523	36301	2.5000	1.55968e-89	2.68877e-88	5.6569	up	yes	GO:0003676|GO:1990904|GO:0005840|GO:0003723|GO:0003735|GO:0006412	ribonucleoprotein complex
Bcin10g02840		1741	1917	1686	347	342	375	2.6163	1.98749e-89	3.4204e-88	6.1319	up	yes	GO:0017150|GO:0050660|GO:0008033|GO:0016491|GO:0102265|GO:0002943|GO:0006397	tRNA dihydrouridine synthesis
Bcin11g06270		26249	27017	22860	5867	4892	5503	2.5051	2.00801e-89	3.44978e-88	5.6771	up	yes	GO:0016491|GO:0010133|GO:0003842|GO:0016620|GO:0006560	proline metabolic process
Bcin08g00760		88534	84645	83808	14083	20821	21479	2.4987	2.15459e-89	3.69526e-88	5.6519	up	yes	GO:0110165|GO:1990904|GO:0005840|GO:0003735|GO:0006412|GO:0008270	ribonucleoprotein complex
Bcin03g05830		254	313	276	13	38	23	3.8220	2.58909e-89	4.43288e-88	14.1431	up	yes
Bcin06g07240	Bccrc1	13320	13759	13522	2768	2916	3059	2.5081	3.78979e-89	6.47756e-88	5.6886	up	yes	GO:0005743|GO:0005739|GO:0016021|GO:0016020	mitochondrial inner membrane	bfu02000
Bcin08g01390		516	524	531	3495	3920	3963	-2.5608	4.18458e-89	7.14016e-88	0.1695	down	yes
Bcin01g09970		6306	6841	6119	905	1884	1366	2.5240	4.73059e-89	8.05809e-88	5.7518	up	yes	GO:0016787|GO:0047419|GO:0008448|GO:0006040|GO:0005975|GO:0006044|GO:0016810	amino sugar metabolic process
Bcin04g05700		42665	43575	40224	7493	9222	11025	2.4946	5.7134e-89	9.71569e-88	5.6357	up	yes	GO:0046872|GO:0016491|GO:0016616|GO:0008270	metal ion binding
Bcin02g08600	Bcshm2	30419	31624	28717	5221	6700	7985	2.4965	5.75021e-89	9.76171e-88	5.6433	up	yes	GO:0003824|GO:0035999|GO:0004372|GO:0030170|GO:0016740|GO:0019264|GO:0005737|GO:0006730	cytoplasm	bfu00680|bfu00460|bfu00670|bfu00260|bfu00630
Bcin12g01790	Bcsyo1	3457	3557	3085	476	715	958	2.5523	6.1885e-89	1.0488e-87	5.8655	up	yes
Bcin09g06450		40625	40323	37754	5751	10020	10502	2.4936	6.93843e-89	1.17391e-87	5.6318	up	yes	GO:0005737|GO:0005634|GO:0015031	cytoplasm
Bcin12g04760		170	152	174	1605	1203	1283	-2.7675	7.05099e-89	1.19094e-87	0.1469	down	yes	GO:0016021|GO:0016020	membrane
Bcin02g07090		2240	2189	2202	456	435	463	2.5794	1.28286e-88	2.16316e-87	5.9770	up	yes	GO:0010181|GO:0016491	oxidoreductase activity
Bcin09g02270		4645	4808	4972	34651	31155	33065	-2.4917	1.30377e-88	2.19472e-87	0.1778	down	yes	GO:0031225|GO:0005576|GO:0005618|GO:0016020	membrane
Bcin11g01230		557	485	518	3896	3273	3977	-2.5494	2.35043e-88	3.94998e-87	0.1708	down	yes
Bcin08g03710	Bcnde2	27924	28577	25527	4795	6341	6935	2.4874	2.40883e-88	4.04135e-87	5.6076	up	yes	GO:0016491|GO:0003954|GO:0006116	NADH oxidation	bfu00190
Bcin04g04770	Bcarg8	2310	2368	2243	333	503	620	2.5673	4.11343e-88	6.88966e-87	5.9271	up	yes	GO:0042450|GO:0003824|GO:0006592|GO:0006525|GO:0008483|GO:0003992|GO:0005759|GO:0030170|GO:0016740|GO:0006526	arginine biosynthetic process via ornithine	bfu01007|bfu00220
Bcin12g00130		181	167	165	1285	1327	1622	-2.7459	4.29478e-88	7.18139e-87	0.1491	down	yes
Bcin06g01300		7318	7817	6937	1700	1411	1618	2.5027	5.36489e-88	8.95579e-87	5.6674	up	yes	GO:0006515|GO:0031957|GO:0005811|GO:0000038|GO:0005324|GO:0004467|GO:0044539|GO:0005783|GO:0005777|GO:0006633|GO:0009898	cytoplasmic side of plasma membrane
Bcin02g03330		782	808	760	5175	5845	5472	-2.5202	6.23613e-88	1.03929e-86	0.1743	down	yes	GO:0055085|GO:0016021|GO:0016020	transmembrane transport
Bcin02g08700		565	646	635	4112	4345	4577	-2.5259	1.61173e-87	2.68158e-86	0.1736	down	yes
Bcin01g11510		142	153	118	1106	1349	1026	-2.7923	1.74332e-87	2.89571e-86	0.1444	down	yes	GO:0005634|GO:0000981|GO:0006355|GO:0006357|GO:0008270	regulation of transcription by RNA polymerase II
Bcin10g00650	Bcycf1	2351	2653	2423	15236	16666	19051	-2.4808	1.86194e-87	3.08762e-86	0.1791	down	yes	GO:0016021|GO:0055085|GO:0042626|GO:0016887|GO:0140359|GO:0005524|GO:0000166|GO:0016020	nucleotide binding	bfu02010|bfu02000
Bcin04g00640	Bcpks20	2199	2526	2246	265	609	616	2.5539	2.43346e-87	4.02869e-86	5.8722	up	yes	GO:0044249|GO:0008168|GO:0003824|GO:0008152|GO:0044550|GO:0016788|GO:0032259|GO:0016491|GO:1901576|GO:0008757|GO:0016740|GO:0006633|GO:0016746|GO:0004315|GO:0009058	organic substance biosynthetic process
Bcin07g00940	Bctps2	978	1106	829	5928	7179	7074	-2.5005	3.04245e-87	5.02858e-86	0.1767	down	yes	GO:0003824|GO:0070413|GO:0010508|GO:0005946|GO:0005991|GO:0004805|GO:0005992	alpha,alpha-trehalose-phosphate synthase complex (UDP-forming)	bfu01003|bfu00500
Bcin13g05150		173076	164122	168159	35266	38652	38630	2.4603	4.7255e-87	7.79746e-86	5.5033	up	yes	GO:0006355|GO:0003700	regulation of DNA-templated transcription
Bcin12g03740	Bcmet5	9787	11070	8198	1746	2180	2484	2.4800	5.23565e-87	8.62505e-86	5.5789	up	yes	GO:0050661|GO:0009337|GO:0004783|GO:0003824|GO:0046872|GO:0020037|GO:0019344|GO:0016491|GO:0008652|GO:0051536|GO:0000103|GO:0010181|GO:0051539|GO:0070814|GO:0000097	sulfate assimilation	bfu00920
Bcin06g07560	Bclcp5	1627	1562	1452	300	298	301	2.6533	6.01948e-87	9.90002e-86	6.2908	up	yes			bfu03009
Bcin03g05000		1082	1038	1031	7483	7109	6952	-2.4899	9.22754e-87	1.51513e-85	0.1780	down	yes
Bcin11g04340		119	104	63	962	725	887	-2.8997	9.3299e-87	1.52943e-85	0.1340	down	yes	GO:0005634|GO:0003677	DNA binding
Bcin10g05910		13169	14378	13347	3189	2593	3217	2.4679	1.17912e-86	1.92975e-85	5.5325	up	yes
Bcin15g01400		3378	3311	3201	24405	21599	20084	-2.4640	1.22094e-86	1.99494e-85	0.1812	down	yes
Bcin07g05110	Bcnop2	3706	3840	3320	663	797	894	2.5066	1.92675e-86	3.14306e-85	5.6830	up	yes	GO:0008168|GO:0005730|GO:0005634|GO:0001510|GO:0008173|GO:0000463|GO:0006396|GO:0042273|GO:1902626|GO:0030687|GO:0042254|GO:0032259|GO:0009383|GO:0008757|GO:0003723|GO:0016740|GO:0070475	preribosome, large subunit precursor	bfu03009
Bcin01g06620	Bcfap1	16182	17375	14111	2622	3965	4117	2.4624	1.93163e-86	3.14588e-85	5.5113	up	yes	GO:0005634|GO:0003676|GO:0046872|GO:0051537|GO:0006355|GO:0003700|GO:0008270	regulation of DNA-templated transcription	bfu04121|bfu03000
Bcin06g07610		848	841	692	104	145	163	2.8367	2.25091e-86	3.65991e-85	7.1441	up	yes	GO:0016772|GO:0016310|GO:0000160	phosphorelay signal transduction system
Bcin02g06650	Bcgar1	20734	20283	20575	4437	4181	5149	2.4557	3.2523e-86	5.27958e-85	5.4859	up	yes	GO:0005730|GO:0005634|GO:0006364|GO:1990904|GO:0042254|GO:0001522|GO:0003723	ribonucleoprotein complex	bfu00561|bfu03009|bfu03008|bfu03032
Bcin10g02140		34500	38284	28772	7037	8164	7439	2.4513	3.48907e-86	5.65477e-85	5.4691	up	yes	GO:0016021|GO:0055085|GO:0042626|GO:0016887|GO:0140359|GO:0005524|GO:0000166|GO:0016020	nucleotide binding
Bcin11g05900		90672	88504	92081	18171	20831	22382	2.4436	6.0651e-86	9.8139e-85	5.4399	up	yes	GO:1990904|GO:0005840|GO:0003735|GO:0006412	ribonucleoprotein complex
Bcin09g02180	Bctsr1	5858	6076	5200	971	1321	1524	2.4745	9.33009e-86	1.50726e-84	5.5578	up	yes	GO:0005730|GO:0005634|GO:0042254	nucleus	bfu03009
Bcin07g05650		346	403	328	2420	2348	2886	-2.5376	9.66228e-86	1.55841e-84	0.1722	down	yes	GO:0016021|GO:0016020	membrane
Bcin02g01760	Bcade6	11927	12999	10148	2008	2819	3074	2.4553	1.04061e-85	1.67568e-84	5.4841	up	yes	GO:0006164|GO:0055086|GO:0046872|GO:0016874|GO:0006541|GO:0004642|GO:0005524|GO:0072521|GO:0000166|GO:0006189	purine-containing compound metabolic process	bfu00230
Bcin04g03100	Bcilv5	40861	40619	40160	7237	9518	10976	2.4424	1.07202e-85	1.72348e-84	5.4355	up	yes	GO:0009082|GO:0046872|GO:0042645|GO:0016491|GO:0008652|GO:0003690|GO:0004455|GO:0009097|GO:0005739|GO:0000002|GO:0009099	mitochondrial nucleoid	bfu00770|bfu00290
Bcin03g06170		131023	130673	129425	22766	32018	34718	2.4378	1.25146e-85	2.00876e-84	5.4183	up	yes	GO:1990904|GO:0005840|GO:0003735|GO:0022627|GO:0005737|GO:0006412	ribonucleoprotein complex
Bcin04g05210		282	295	264	1642	2064	2419	-2.5585	1.8599e-85	2.98061e-84	0.1697	down	yes	GO:0005634|GO:0080090|GO:0051171|GO:0000981|GO:0006355|GO:0006357|GO:0008270	regulation of primary metabolic process
Bcin02g02540	Bcggc1	7718	7990	7731	1539	1734	1978	2.4583	2.30788e-85	3.69262e-84	5.4956	up	yes	GO:0006879|GO:0016021|GO:0001409|GO:0055085|GO:1903790|GO:0001408|GO:0000002|GO:0005739|GO:0005743|GO:0016020	guanine nucleotide transmembrane transport
Bcin10g00040	Bcpks7	2958	3628	3026	16195	24129	24337	-2.4432	2.52673e-85	4.03632e-84	0.1839	down	yes	GO:0008168|GO:1901362|GO:0003824|GO:0016874|GO:0008152|GO:0031177|GO:0044550|GO:1901566|GO:0032259|GO:0016491|GO:0008757|GO:0016740|GO:0006633|GO:0016746|GO:0004315|GO:0018130	organic cyclic compound biosynthetic process
Bcin03g06110		185	141	148	1267	1203	1345	-2.7183	2.57206e-85	4.10219e-84	0.1520	down	yes	GO:0008757	S-adenosylmethionine-dependent methyltransferase activity
Bcin10g02320		902	866	859	136	184	151	2.7747	2.7512e-85	4.38092e-84	6.8432	up	yes
Bcin14g04180		98	106	82	628	924	1038	-2.8687	4.59138e-85	7.29957e-84	0.1369	down	yes	GO:0050032|GO:0016836	hydro-lyase activity
Bcin02g02570	Bcatg8	10167	9906	10828	61850	69758	73381	-2.4306	4.80498e-85	7.62705e-84	0.1855	down	yes	GO:0006914|GO:0000421|GO:0005774|GO:0031410|GO:0005773|GO:0015031|GO:0016020	vacuole	bfu04121|bfu04138|bfu03029|bfu04139|bfu04136|bfu04131
Bcin04g05560		61416	63574	60607	12174	13305	17028	2.4298	5.06752e-85	8.03105e-84	5.3882	up	yes
Bcin05g08070		85771	84077	85820	14862	21580	22466	2.4285	5.37396e-85	8.50325e-84	5.3833	up	yes	GO:0006364|GO:1990904|GO:0005840|GO:0003735|GO:0005737|GO:0006412	ribonucleoprotein complex
Bcin01g10410		267	317	268	1714	2119	2291	-2.5450	1.07767e-84	1.70251e-83	0.1713	down	yes	GO:0005515	protein binding
Bcin06g05780		339	335	296	1747	3134	2006	-2.5286	1.5081e-84	2.37875e-83	0.1733	down	yes	GO:0006508|GO:0004190	proteolysis
Bcin01g09660		94095	92036	96764	17441	23836	24137	2.4197	1.81318e-84	2.85547e-83	5.3507	up	yes	GO:1990904|GO:0005840|GO:0003735|GO:0006412	ribonucleoprotein complex
Bcin02g00990		4326	4179	4067	702	947	1180	2.4654	2.015e-84	3.16832e-83	5.5230	up	yes	GO:0005515|GO:0004067|GO:0009066	aspartate family amino acid metabolic process
Bcin10g02550		4793	4852	4691	24611	30168	40773	-2.4241	2.23006e-84	3.50099e-83	0.1863	down	yes	GO:0016021|GO:0016020	membrane
Bcin03g01610		56	50	53	540	469	675	-3.1045	2.33158e-84	3.65463e-83	0.1163	down	yes	GO:0016787|GO:0006080|GO:0016985|GO:0008152|GO:0004553|GO:0016798	hydrolase activity, acting on glycosyl bonds
Bcin05g08280		25245	25224	23594	4576	6231	6231	2.4236	2.49753e-84	3.90863e-83	5.3650	up	yes	GO:0006164|GO:0003824|GO:0046872|GO:0003938|GO:0006177|GO:0016491|GO:0005737|GO:0000166	GMP biosynthetic process
Bcin14g01300	Bcnrps9	1697	1970	1473	229	446	429	2.5335	2.8133e-84	4.39594e-83	5.7899	up	yes	GO:0016874|GO:0031177|GO:0003824	catalytic activity
Bcin05g00130		1609	1529	1574	10707	10430	9963	-2.4377	3.14598e-84	4.90812e-83	0.1846	down	yes	GO:0046872|GO:0016020	membrane
Bcin04g03550	Bcstc4	974	946	918	6525	5545	6885	-2.4523	3.56632e-84	5.55525e-83	0.1827	down	yes
Bcin02g01090	Bcyar1	851	837	850	128	160	177	2.7528	1.0848e-83	1.68717e-82	6.7402	up	yes	GO:0005515	protein binding	bfu99997
Bcin04g06620		177	203	192	1168	1880	1375	-2.6497	1.1203e-83	1.73968e-82	0.1593	down	yes	GO:0043386|GO:0016021|GO:0016020	membrane
Bcin06g00640		2713	2754	2716	563	571	668	2.4784	1.17863e-83	1.82743e-82	5.5726	up	yes	GO:0050661|GO:0004499|GO:0050660|GO:0016491	oxidoreductase activity
Bcin10g03040		1609	1616	1337	510	184	186	2.5918	1.57156e-83	2.43288e-82	6.0284	up	yes	GO:0016757	glycosyltransferase activity
Bcin06g05790		195	167	156	1037	1777	1230	-2.6639	2.70707e-83	4.18426e-82	0.1578	down	yes	GO:0016021|GO:0016020	membrane
Bcin06g03070		555	643	575	2736	4211	5195	-2.4569	4.73875e-83	7.3133e-82	0.1821	down	yes	GO:0016787|GO:0008236|GO:0004252|GO:0046872|GO:0005615|GO:0006508|GO:0008233	peptidase activity
Bcin01g00650		1338	1367	1232	8659	7913	9188	-2.4230	4.99315e-83	7.69406e-82	0.1865	down	yes	GO:0006147|GO:0016787|GO:0016810|GO:0008892	guanine catabolic process
Bcin01g08150		1629	1673	1523	253	327	430	2.5685	7.48846e-83	1.15214e-81	5.9319	up	yes
Bcin04g05580		246	276	252	18	34	21	3.7002	8.33469e-83	1.28037e-81	12.9975	up	yes	GO:0006725|GO:0003824|GO:0016702|GO:0008199|GO:0016491|GO:0005506|GO:0051213	dioxygenase activity
Bcin09g05630	Bclap2	7463	7874	7114	1351	1751	2103	2.4173	8.56328e-83	1.31347e-81	5.3416	up	yes	GO:0016787|GO:0044255|GO:0120113|GO:0046872|GO:0000328|GO:0006508|GO:0004301|GO:0008237|GO:0030163|GO:0061957|GO:0004177|GO:0008233|GO:0005771|GO:0005737|GO:0008270	NVT complex	bfu01002|bfu00590
Bcin04g00590		439	524	466	63	75	79	3.0149	2.39921e-82	3.67438e-81	8.0832	up	yes
Bcin11g00130	Bcmak21	3775	4161	3481	729	962	905	2.4337	3.15826e-82	4.82948e-81	5.4026	up	yes	GO:0005634	nucleus
Bcin07g04120		123	111	159	790	1130	1309	-2.7148	3.85382e-82	5.88412e-81	0.1523	down	yes
Bcin14g03270		531	509	410	2889	3470	3377	-2.4551	4.03727e-82	6.15484e-81	0.1824	down	yes	GO:0016021|GO:0016020	membrane
Bcin08g03170	Bcehd3	7367	7375	6329	1351	1716	1828	2.4064	4.99244e-82	7.59944e-81	5.3013	up	yes	GO:0016787|GO:0003860|GO:0003824|GO:0006574|GO:0005739	hydrolase activity	bfu00280|bfu00410|bfu00640
Bcin15g04630	Bcnsr1	103957	107195	103519	20571	24288	29979	2.3783	6.22675e-82	9.46391e-81	5.1992	up	yes	GO:0003676|GO:0003723	nucleic acid binding	bfu03009|bfu03036
Bcin09g04660		1685	1725	1659	329	390	386	2.4936	6.34918e-82	9.63536e-81	5.6317	up	yes	GO:0005730|GO:0006364|GO:0034457|GO:1990904|GO:0032040|GO:0003723|GO:0003735|GO:0015935|GO:0030515|GO:0042274|GO:0019843	nucleolus
Bcin16g04620		23641	23506	24781	125987	156499	180247	-2.3777	6.54487e-82	9.9173e-81	0.1924	down	yes
Bcin12g01890		530	544	350	45	75	100	3.0107	6.60477e-82	9.99295e-81	8.0595	up	yes	GO:0005524|GO:0004672|GO:0006468	protein phosphorylation
Bcin02g06330		82	65	87	666	850	606	-2.8855	8.45149e-82	1.27677e-80	0.1353	down	yes	GO:0043651|GO:0046872|GO:0016702|GO:0034440|GO:0016491|GO:0051213|GO:0050584	lipid oxidation
Bcin08g03530		80511	77709	79252	14568	20498	21714	2.3741	1.2307e-81	1.85643e-80	5.1840	up	yes	GO:1990904|GO:0005840|GO:0003735|GO:0006412	ribonucleoprotein complex
Bcin14g03010	Bcgbl1	135911	129274	135603	26425	31596	37835	2.3711	1.61609e-81	2.43409e-80	5.1734	up	yes	GO:0005515|GO:0017148|GO:0010629|GO:1903138|GO:0001965|GO:0005737|GO:2000765|GO:1903753|GO:0043022|GO:0072344|GO:0031139|GO:0061157|GO:0140469|GO:0007186|GO:0045182|GO:2001125|GO:0005092|GO:0010508|GO:1990116|GO:0022627|GO:1902660	rescue of stalled ribosome	bfu04147|bfu03019
Bcin10g06070		927	902	915	3856	6893	7484	-2.4096	1.84365e-81	2.77268e-80	0.1882	down	yes
Bcin01g10350		2488	2766	1809	353	612	633	2.4531	1.88599e-81	2.8321e-80	5.4759	up	yes
Bcin12g04380		175308	192552	163674	31546	46361	49644	2.3677	2.48416e-81	3.72475e-80	5.1612	up	yes	GO:0016787|GO:0006414|GO:0005856|GO:0016887|GO:0005524|GO:0000166|GO:0003746	translational elongation
Bcin03g00300	Bcdbp6	583	600	508	76	84	124	2.8805	3.9099e-81	5.85375e-80	7.3638	up	yes	GO:0016787|GO:0003676|GO:0004386|GO:0003723|GO:0005524|GO:0000166	RNA binding	bfu03009
Bcin16g04300	Bctom7	4252	4287	4438	882	1030	1098	2.4086	4.06522e-81	6.07721e-80	5.3095	up	yes	GO:0016021|GO:0030150|GO:0005742|GO:0015031|GO:0005739|GO:0005741|GO:0016020	mitochondrial outer membrane	bfu03029|bfu04131|bfu02000
Bcin03g06540	Bcncs6	2984	2860	2565	510	809	595	2.4330	4.32519e-81	6.45621e-80	5.4000	up	yes	GO:0000049|GO:0002143|GO:0008033|GO:0034227|GO:0002144|GO:0016779|GO:0002098|GO:0003723|GO:0016740|GO:0005829|GO:0005737|GO:0032447	cytosol	bfu03016|bfu04122
Bcin01g02680	Bcprt1	28826	29463	25905	5334	6838	7986	2.3682	5.31312e-81	7.91908e-80	5.1630	up	yes	GO:0005515|GO:0001732|GO:0043614|GO:0033290|GO:0003676|GO:0005852|GO:0042802|GO:0010494|GO:0002183|GO:0071540|GO:0031369|GO:0006413|GO:0003743|GO:0003723|GO:0016282|GO:0005737|GO:0071541|GO:0006412	eukaryotic translation initiation factor 3 complex, eIF3m	bfu03012|bfu03019
Bcin03g04860		7131	7114	6598	1642	1499	1713	2.3888	5.81378e-81	8.65243e-80	5.2374	up	yes	GO:0018580	nitronate monooxygenase activity
Bcin02g03910		3567	3630	3297	579	824	1050	2.4129	1.00896e-80	1.49938e-79	5.3253	up	yes	GO:0016491|GO:0016620	oxidoreductase activity
Bcin10g01780		690	750	727	128	147	117	2.7510	1.09398e-80	1.6233e-79	6.7320	up	yes	GO:0061810	NAD glycohydrolase activity
Bcin14g01650		1234	1308	1045	5136	10030	8086	-2.3872	1.16472e-80	1.72572e-79	0.1912	down	yes	GO:0055085|GO:0022857|GO:0016021|GO:0016020	transmembrane transport
Bcin01g07750		82	99	90	529	929	903	-2.8062	1.72915e-80	2.55823e-79	0.1430	down	yes
Bcin09g01000	Bcnop13	1636	1625	1361	277	345	361	2.5309	2.05185e-80	3.03116e-79	5.7793	up	yes	GO:0003676|GO:0003723	nucleic acid binding
Bcin14g02770	Bcrpa43	2159	2142	2059	434	413	596	2.4410	2.97687e-80	4.39121e-79	5.4300	up	yes	GO:0000428|GO:0005730|GO:0005634|GO:0003677|GO:0006352|GO:0003899	DNA-directed RNA polymerase complex
Bcin06g05640	Bcrpc40	3650	3734	3426	743	795	978	2.4023	3.32881e-80	4.90314e-79	5.2865	up	yes	GO:0006384|GO:0055029|GO:0042797|GO:0006386|GO:0042790|GO:0006351|GO:0005736|GO:0001054|GO:0000428|GO:0006360|GO:0006383|GO:0005666|GO:0006361|GO:0046983|GO:0001056|GO:0005634|GO:0006362|GO:0006363|GO:0003899	nucleus
Bcin10g00050		50	27	38	367	504	442	-3.2049	3.40374e-80	5.00614e-79	0.1084	down	yes
Bcin13g05140		25378	26198	24242	5601	6402	6164	2.3534	4.66063e-80	6.84471e-79	5.1103	up	yes	GO:0016712|GO:0046872|GO:0020037|GO:0009405|GO:0016491|GO:0004497|GO:0005506|GO:0016705	metal ion binding
Bcin02g02940		102	103	118	686	914	1077	-2.7350	7.72567e-80	1.13295e-78	0.1502	down	yes	GO:0003824	catalytic activity
Bcin06g07260	Bcncl1	7976	8383	7216	1829	1814	1933	2.3667	7.94177e-80	1.16294e-78	5.1574	up	yes	GO:0008168|GO:0005634|GO:0000049|GO:0001510|GO:0008173|GO:0008033|GO:0032259|GO:0002127|GO:0008757|GO:0003723|GO:0016740|GO:0030488|GO:0016428	tRNA wobble base cytosine methylation	bfu03016
Bcin02g06350		353	287	293	2098	2188	1939	-2.4532	1.20338e-79	1.75956e-78	0.1826	down	yes	GO:0016021|GO:0016020	membrane
Bcin05g06040		776	747	737	102	179	147	2.7091	1.28749e-79	1.87981e-78	6.5393	up	yes	GO:0006913	nucleocytoplasmic transport
Bcin02g07280		51	85	90	430	783	844	-2.8580	1.29132e-79	1.88266e-78	0.1379	down	yes	GO:0016021|GO:0016020	membrane
Bcin03g04540		8021	8150	7399	1259	2271	2176	2.3615	1.6155e-79	2.35187e-78	5.1392	up	yes	GO:0046872|GO:0016491|GO:0016616|GO:0008270	metal ion binding
Bcin15g03230		252	273	226	1737	1579	1961	-2.5243	2.12569e-79	3.09011e-78	0.1738	down	yes	GO:0016787	hydrolase activity
Bcin03g02940		7895	8437	6798	1363	2087	2124	2.3600	2.13021e-79	3.0922e-78	5.1338	up	yes	GO:0006418|GO:0004812|GO:0005737|GO:0016874|GO:0004820|GO:0005524|GO:0000166|GO:0006426	ligase activity
Bcin07g02800		105	83	64	600	828	749	-2.8140	2.42025e-79	3.50814e-78	0.1422	down	yes
Bcin03g00170		5352	5259	5272	1294	1239	1207	2.3703	2.45393e-79	3.55181e-78	5.1704	up	yes
Bcin02g08790		79	69	73	448	847	703	-2.8598	3.5347e-79	5.10874e-78	0.1378	down	yes
Bcin12g00180	Bcap9	4381	4466	4211	859	1037	1213	2.3747	4.01457e-79	5.79394e-78	5.1862	up	yes	GO:0008233|GO:0016787|GO:0006508|GO:0004190	peptidase activity
Bcin01g07240	Bchgh1	1527	1403	1438	210	385	358	2.5133	5.19766e-79	7.49061e-78	5.7092	up	yes	GO:0061077|GO:0061770	chaperone-mediated protein folding
Bcin01g00160	Bcboa17	13167	12387	11804	67245	79997	83555	-2.3288	7.53716e-79	1.08466e-77	0.1990	down	yes	GO:0016491|GO:0009405|GO:0055114	obsolete pathogenesis
Bcin09g03560	Bcegd2	34795	35149	37538	6788	9392	10340	2.3310	7.6902e-79	1.10509e-77	5.0314	up	yes	GO:0005737|GO:0005634|GO:0015031|GO:0005854	cytoplasm
Bcin09g01390	Bcutp15	2461	2548	2156	451	558	659	2.4062	7.84491e-79	1.12571e-77	5.3009	up	yes	GO:0005515|GO:0005730|GO:0005634|GO:0006364|GO:0045943|GO:0032040|GO:0034511|GO:0034455|GO:0000462|GO:0033553	t-UTP complex
Bcin10g00310		2962	3199	2615	10422	23869	21125	-2.3383	8.11676e-79	1.16305e-77	0.1977	down	yes	GO:0016021|GO:0016020	membrane
Bcin07g06600		1492	1463	1413	10226	8007	8734	-2.3501	9.4855e-79	1.35724e-77	0.1961	down	yes
Bcin04g00870		206	203	164	1049	1875	1248	-2.5655	9.53327e-79	1.36213e-77	0.1689	down	yes	GO:0005515	protein binding
Bcin05g03350		173	179	152	982	1436	1333	-2.5929	9.63337e-79	1.37447e-77	0.1658	down	yes
Bcin10g05280		9911	10747	9640	64455	55027	65723	-2.3276	9.92406e-79	1.41393e-77	0.1992	down	yes	GO:0006696|GO:0016021|GO:0016126|GO:0050613|GO:0016628|GO:0016491|GO:0008202|GO:0006629|GO:0006694|GO:0016020	ergosterol biosynthetic process
Bcin06g05170		372	375	352	68	40	43	3.1151	1.49618e-78	2.12865e-77	8.6645	up	yes	GO:0004040|GO:0043864	indoleacetamide hydrolase activity
Bcin01g08390		41	46	53	413	472	563	-3.0600	1.71461e-78	2.43596e-77	0.1199	down	yes	GO:0046872|GO:0020037|GO:0009405|GO:0016491|GO:0004497|GO:0005506|GO:0016705	metal ion binding
Bcin06g03100		180	205	227	1458	1486	1429	-2.5460	1.88997e-78	2.68129e-77	0.1712	down	yes	GO:0016021|GO:0016020	membrane
Bcin07g03780	Bchxt15	331	359	342	41	69	29	3.1722	2.95743e-78	4.18976e-77	9.0143	up	yes	GO:0055085|GO:0022857|GO:0016021|GO:0016020	membrane
Bcin03g01600		19	20	11	339	222	248	-3.7533	3.65998e-78	5.17773e-77	0.0742	down	yes
Bcin10g05600		3892	3918	3705	23003	23609	23814	-2.3241	3.78356e-78	5.34501e-77	0.1997	down	yes
Bcin06g06350	Bcnqo1	437	372	364	2347	2491	2784	-2.4046	5.08836e-78	7.17817e-77	0.1889	down	yes	GO:0010181|GO:0016491|GO:0003955	oxidoreductase activity	bfu00130
Bcin08g03220		1651	1698	1500	277	460	374	2.4295	5.53467e-78	7.7968e-77	5.3870	up	yes	GO:0055085|GO:0022857|GO:0016021|GO:0016020	membrane
Bcin12g01930	Bcrpa12	1514	1428	1240	266	296	347	2.4989	8.06946e-78	1.13516e-76	5.6527	up	yes	GO:0006351|GO:0000428|GO:0005730|GO:0005634|GO:0003676|GO:0046872|GO:1990234|GO:0003899|GO:0008270|GO:0006379	DNA-directed RNA polymerase complex
Bcin02g01010		1517	1560	1350	9627	8002	9501	-2.3342	8.34657e-78	1.1725e-76	0.1983	down	yes
Bcin01g11480		67	79	70	817	537	500	-2.8436	1.04334e-77	1.4636e-76	0.1393	down	yes	GO:0070330|GO:0046872|GO:0020037|GO:0009405|GO:0016491|GO:0004497|GO:0003958|GO:0005506|GO:0010181|GO:0016705	metal ion binding
Bcin01g00870		866	831	808	4194	7102	4403	-2.3507	1.19586e-77	1.67521e-76	0.1960	down	yes	GO:0055085|GO:0022857|GO:0016021|GO:0016020	membrane
Bcin06g03440	Bcaox	18463	18976	18207	84456	113631	144336	-2.3070	1.34488e-77	1.88133e-76	0.2021	down	yes	GO:0070469|GO:0043229|GO:0016021|GO:0046872|GO:0009916|GO:0016491|GO:0005743|GO:0016020	intracellular organelle
Bcin15g04350		2544	2708	2336	11589	17238	18095	-2.3198	1.39922e-77	1.95462e-76	0.2003	down	yes	GO:0020037|GO:0009405|GO:0004497|GO:0005506|GO:0016705	obsolete pathogenesis
Bcin01g03830	Bcsod3	5796	5705	5448	1191	1385	1557	2.3365	1.80171e-77	2.51336e-76	5.0506	up	yes	GO:0046872|GO:0019430|GO:0004784|GO:0006801	removal of superoxide radicals	bfu04146
Bcin01g04950		3391	3671	3081	576	934	946	2.3568	2.48906e-77	3.46738e-76	5.1222	up	yes	GO:0005515|GO:0000027|GO:0005730|GO:0005634|GO:0110136	protein-RNA complex remodeling
Bcin03g07930	Bclhp1	9540	9949	8443	2281	2098	2445	2.3192	3.1201e-77	4.34041e-76	4.9907	up	yes	GO:0005634|GO:0003676|GO:0006396|GO:1990904|GO:0003723	nucleic acid binding
Bcin15g05450	Bcvma9	403	402	436	2949	2289	2649	-2.3866	3.16525e-77	4.3971e-76	0.1912	down	yes	GO:0046961|GO:0016021|GO:1902600|GO:0006811|GO:0015078|GO:0033179|GO:0016020	monoatomic ion transport	bfu00190|bfu04145
Bcin09g03710	Bcade4	5217	5446	4641	834	1428	1526	2.3302	6.94336e-77	9.63223e-76	5.0288	up	yes	GO:0006164|GO:0009113|GO:0046872|GO:0016757|GO:0046083|GO:0004044|GO:0009116|GO:0016740|GO:0006189	adenine metabolic process	bfu00250|bfu01002|bfu00230
Bcin03g05780		302149	289881	313171	56751	84662	88306	2.2919	8.87011e-77	1.22881e-75	4.8970	up	yes	GO:1990904|GO:0005840|GO:0003735|GO:0006412	ribonucleoprotein complex
Bcin05g04810		251	238	267	1635	1693	1837	-2.4757	1.01707e-76	1.40703e-75	0.1798	down	yes
Bcin15g04190		1600	1581	1427	8586	8845	10707	-2.3144	1.1214e-76	1.54924e-75	0.2010	down	yes	GO:0005515|GO:0000209|GO:0016567|GO:0003755|GO:0004842|GO:0061630	protein ubiquitination
Bcin08g04200		1077	1197	1068	6834	5907	7692	-2.3228	1.24311e-76	1.71265e-75	0.1999	down	yes	GO:0005525|GO:0003924	GTPase activity
Bcin15g02900		1158	1163	1113	225	215	298	2.5171	1.24241e-76	1.71265e-75	5.7241	up	yes	GO:0047617	acyl-CoA hydrolase activity
Bcin04g00540		182380	173387	177098	35106	47455	52504	2.2897	1.27939e-76	1.76022e-75	4.8894	up	yes	GO:1990904|GO:0005840|GO:0003723|GO:0003735|GO:0022625|GO:0006412	ribonucleoprotein complex
Bcin03g04170	Bchis3	2673	2495	2554	493	575	797	2.3617	1.28933e-76	1.77146e-75	5.1396	up	yes	GO:0004424|GO:0008652|GO:0000105|GO:0016829	amino acid biosynthetic process	bfu00340
Bcin13g05800		120	105	79	789	679	932	-2.6926	2.58284e-76	3.54379e-75	0.1547	down	yes	GO:0016021|GO:0016020	membrane
Bcin15g02200		25165	25582	24481	6593	6653	5410	2.2901	2.89574e-76	3.96769e-75	4.8910	up	yes
Bcin12g04860		23588	26351	24250	4377	6869	7646	2.2890	3.43338e-76	4.69792e-75	4.8873	up	yes	GO:0006807|GO:0006520|GO:0016743|GO:0003824|GO:0046872|GO:0008152|GO:0016597|GO:0006541|GO:0016874|GO:0044205|GO:0006221|GO:0004088|GO:0016740|GO:0005524|GO:0000166|GO:0004070|GO:0006207	pyrimidine nucleotide biosynthetic process
Bcin12g06380	Bcbot1	141	169	140	827	1235	1260	-2.5761	3.76417e-76	5.14351e-75	0.1677	down	yes	GO:0046872|GO:0020037|GO:0009405|GO:0016491|GO:0004497|GO:0005506|GO:0016705	metal ion binding
Bcin04g02060	Bcap13	699	674	683	4623	4332	3586	-2.3326	5.35586e-76	7.30849e-75	0.1985	down	yes	GO:0016787|GO:0006508|GO:0004190	hydrolase activity
Bcin14g01370		715	702	642	110	152	138	2.6623	6.97213e-76	9.50107e-75	6.3304	up	yes	GO:0016021|GO:0016020	membrane
Bcin05g00340		6872	6954	6480	1599	1451	2000	2.3030	7.847e-76	1.06787e-74	4.9348	up	yes	GO:0016491|GO:0008270	oxidoreductase activity
Bcin05g01060		3201	3221	2785	16509	17783	20899	-2.2875	8.31376e-76	1.12986e-74	0.2048	down	yes	GO:0016021|GO:0016020	membrane
Bcin15g01270		4664	4675	4206	846	1227	1295	2.3160	8.803e-76	1.19473e-74	4.9795	up	yes	GO:0003676|GO:0003723	nucleic acid binding
Bcin09g04180		271	258	247	44	25	16	3.4155	1.15221e-75	1.56165e-74	10.6702	up	yes	GO:0016021|GO:0046872|GO:0020037|GO:0009405|GO:0016491|GO:0004497|GO:0005506|GO:0016705|GO:0016020	membrane
Bcin16g02330	Bcmak16	2961	2907	2746	642	685	768	2.3348	1.63173e-75	2.20856e-74	5.0449	up	yes	GO:0005730|GO:0005634|GO:0000463|GO:0042273|GO:0030687|GO:0000466	preribosome, large subunit precursor
Bcin04g05140		316	354	285	2019	1761	2295	-2.3816	1.92499e-75	2.60199e-74	0.1919	down	yes
Bcin09g06520	Bcshb17	330	316	347	2017	2035	2267	-2.3741	2.95276e-75	3.98583e-74	0.1929	down	yes	GO:0046390|GO:0050278	ribose phosphate biosynthetic process
Bcin09g05700		193	185	160	1073	1319	1398	-2.5171	3.27196e-75	4.41076e-74	0.1747	down	yes	GO:0016021|GO:0046872|GO:0020037|GO:0009405|GO:0016491|GO:0004497|GO:0005506|GO:0016705|GO:0016020	membrane
Bcin02g03490	Bccys3	6449	6844	5946	1220	1804	1830	2.2937	3.39552e-75	4.57117e-74	4.9031	up	yes	GO:0019346|GO:0030170|GO:0003824	catalytic activity	bfu04147|bfu00450|bfu00270|bfu00260
Bcin12g03470		671	731	609	132	119	138	2.6529	3.8084e-75	5.12012e-74	6.2894	up	yes	GO:0016021|GO:0016020	membrane
Bcin13g01310	Bcenp2	1255	1328	953	188	308	286	2.4804	4.16365e-75	5.59024e-74	5.5804	up	yes	GO:0005515|GO:0005730|GO:0005634|GO:0032040|GO:0000462|GO:0042274	small-subunit processome	bfu03009
Bcin09g03540		871	979	902	198	154	224	2.5444	4.39792e-75	5.89687e-74	5.8337	up	yes
Bcin03g06200		1159	1252	1129	5369	7415	8756	-2.2939	5.08123e-75	6.80396e-74	0.2039	down	yes	GO:0016787|GO:0003935|GO:0005525|GO:0003824|GO:0009231|GO:0000166	hydrolase activity
Bcin03g06660		468	479	488	74	117	57	2.8170	5.17233e-75	6.9167e-74	7.0471	up	yes	GO:0055085|GO:0022857|GO:0016021|GO:0016020	membrane
Bcin10g03620		1600	1667	1435	9316	8546	10113	-2.2857	5.38557e-75	7.19225e-74	0.2051	down	yes	GO:0000139|GO:0016021|GO:0090481|GO:0015165|GO:0016020	membrane
Bcin16g04610		272	265	257	1097	2093	2192	-2.4376	5.87974e-75	7.84174e-74	0.1846	down	yes	GO:0016021|GO:0016020	membrane
Bcin03g04690	BcPIO4	7492	8034	6892	1647	1689	2340	2.2828	8.40455e-75	1.11942e-73	4.8663	up	yes
Bcin09g02600	Bcmge1	6292	6269	5731	1117	1711	1825	2.2868	1.04658e-74	1.3921e-73	4.8797	up	yes	GO:0042026|GO:0001405|GO:0000774|GO:0051087|GO:0042803|GO:0030150|GO:0005759|GO:0006457|GO:0005739	PAM complex, Tim23 associated import motor	bfu03110|bfu03029
Bcin06g01710		4198	4459	3914	1086	895	1131	2.2982	1.42432e-74	1.89204e-73	4.9183	up	yes	GO:0006520|GO:0019752|GO:0016829|GO:0003824|GO:0016831|GO:0030170|GO:0016830	lyase activity
Bcin03g06010	Bcrkm4	2436	2465	2034	398	629	680	2.3339	1.46904e-74	1.94886e-73	5.0416	up	yes	GO:0005515|GO:0008168|GO:0032259|GO:0016740	methylation	bfu03036
Bcin13g03390		424	394	366	54	56	81	2.9348	1.8828e-74	2.49446e-73	7.6464	up	yes
Bcin01g10790		316	302	288	1385	1993	2450	-2.3691	2.23265e-74	2.95406e-73	0.1936	down	yes
Bcin09g03300		1383	1284	1262	232	371	288	2.4426	2.44015e-74	3.22435e-73	5.4360	up	yes
Bcin12g03590		751	820	815	140	179	176	2.5695	2.93088e-74	3.86768e-73	5.9361	up	yes	GO:0006351|GO:0005634	DNA-templated transcription
Bcin12g02240		6822	7591	6487	37346	41298	43239	-2.2515	4.3778e-74	5.76948e-73	0.2100	down	yes	GO:0016021|GO:0005227|GO:0006811|GO:0098655|GO:0016020	monoatomic cation transmembrane transport
Bcin07g00530		674	715	727	3992	3820	4982	-2.2975	5.35635e-74	7.04983e-73	0.2034	down	yes
Bcin01g01140		1328	1323	1273	7129	7920	8208	-2.2725	6.14898e-74	8.08244e-73	0.2070	down	yes
Bcin08g05020		26	44	29	295	366	446	-3.1781	6.73898e-74	8.84635e-73	0.1105	down	yes
Bcin07g06170		585	597	553	2376	3964	4353	-2.3057	8.04646e-74	1.05489e-72	0.2023	down	yes	GO:0005524|GO:0004672|GO:0006468	protein phosphorylation
Bcin01g03390	Bcams1	572	718	539	3386	3100	4585	-2.3022	8.59556e-74	1.1254e-72	0.2028	down	yes	GO:0016787|GO:0006013|GO:0030246|GO:0003824|GO:0046872|GO:0004559|GO:0008152|GO:0005975|GO:0016798	hydrolase activity, acting on glycosyl bonds	bfu04131|bfu00511
Bcin16g03390		1627	1845	1465	419	371	382	2.3508	9.84456e-74	1.28725e-72	5.1012	up	yes	GO:0016787|GO:0003676|GO:0004386|GO:0003723|GO:0005524|GO:0000166	RNA binding
Bcin10g01180	Bcarb1	34324	35481	29940	6094	10106	9918	2.2437	1.25539e-73	1.63937e-72	4.7360	up	yes	GO:0006515|GO:0005634|GO:0042254|GO:0016887|GO:0005524|GO:0000166|GO:0000056	protein quality control for misfolded or incompletely synthesized proteins	bfu03009
Bcin07g00060		576	612	483	80	119	118	2.7008	1.41843e-73	1.84987e-72	6.5018	up	yes	GO:0008236|GO:0006508	serine-type peptidase activity
Bcin15g05260		912	963	860	4386	5445	6572	-2.2780	1.56141e-73	2.03369e-72	0.2062	down	yes	GO:0005975|GO:0016052|GO:0008496	carbohydrate metabolic process
Bcin07g02430		1918	1975	2005	10839	11392	12334	-2.2560	1.566e-73	2.03701e-72	0.2093	down	yes
Bcin12g05640		167	164	154	1157	960	1256	-2.5096	1.65725e-73	2.15292e-72	0.1756	down	yes	GO:0016651|GO:0016491	oxidoreductase activity
Bcin12g06460		1109	1207	1061	4629	7689	7928	-2.2699	1.66464e-73	2.15972e-72	0.2073	down	yes	GO:0016787	hydrolase activity
Bcin16g01410		566	497	493	2100	3946	3538	-2.3067	1.81805e-73	2.3557e-72	0.2021	down	yes	GO:0016021|GO:0020037|GO:0009405|GO:0004497|GO:0005506|GO:0016705|GO:0016020	membrane
Bcin14g01470		282	335	310	39	51	40	3.1215	1.85983e-73	2.40673e-72	8.7030	up	yes
Bcin13g02360	Bchsl7	2830	3058	2553	530	750	849	2.2957	3.30583e-73	4.27241e-72	4.9100	up	yes	GO:0008168|GO:0006479|GO:2000100|GO:1903360|GO:0005634|GO:0018216|GO:0051286|GO:0032259|GO:0061246|GO:0071470|GO:0016274|GO:0008757|GO:0016740|GO:1903359|GO:0071521|GO:1990463|GO:0035246	lateral cortical node	bfu03041|bfu04011|bfu04111|bfu03036
Bcin06g05690		123	127	126	649	969	1167	-2.5697	3.39784e-73	4.38567e-72	0.1684	down	yes	GO:0008233|GO:0006508	proteolysis
Bcin13g01440	Bccoq5	1431	1403	1411	317	337	361	2.3583	3.53077e-73	4.55137e-72	5.1278	up	yes	GO:0008168|GO:0031314|GO:0008425|GO:0043333|GO:0009060|GO:1901663|GO:0043334|GO:0032259|GO:0005759|GO:0008757|GO:0016740|GO:0005739|GO:0005743|GO:0006744|GO:0016020	quinone biosynthetic process	bfu00130
Bcin13g05510	Bcmrps5	5104	5201	4573	989	1428	1408	2.2642	5.25023e-73	6.75916e-72	4.8039	up	yes	GO:1990904|GO:0005840|GO:0003723|GO:0003735|GO:0006412	RNA binding
Bcin14g02120	Bccue5	967	987	902	4640	6037	6273	-2.2667	5.73304e-73	7.37126e-72	0.2078	down	yes	GO:0005515|GO:0043130	protein binding
Bcin08g02240		239	245	190	1320	1560	1563	-2.4284	8.56551e-73	1.0999e-71	0.1858	down	yes	GO:0043743	LPPG:FO 2-phospho-L-lactate transferase activity
Bcin15g01050	Bcape3	2104	2299	2015	13001	10950	12957	-2.2412	9.41748e-73	1.20775e-71	0.2115	down	yes	GO:0016787|GO:0046872|GO:0006508|GO:0008235|GO:0008237|GO:0008233|GO:0004177	metallopeptidase activity	bfu01002
Bcin01g07780		906	1071	830	170	245	198	2.4882	1.15232e-72	1.47592e-71	5.6106	up	yes
Bcin06g06090		81	84	97	606	726	732	-2.6740	1.40355e-72	1.79539e-71	0.1567	down	yes
Bcin14g02960		1715	1727	1557	377	454	386	2.3270	1.67143e-72	2.13534e-71	5.0175	up	yes	GO:0003824|GO:0016853|GO:0006635|GO:0005777	fatty acid beta-oxidation
Bcin11g03070		52	41	40	474	393	404	-2.9773	1.82786e-72	2.33221e-71	0.1270	down	yes
Bcin01g08780		12343	12661	12508	2986	3224	3609	2.2310	2.32037e-72	2.95685e-71	4.6944	up	yes	GO:0009073|GO:0008652|GO:0016740|GO:0003849|GO:0009058	amino acid biosynthetic process
Bcin08g01180		29	34	27	133	533	378	-3.1987	3.71863e-72	4.73263e-71	0.1089	down	yes
Bcin02g00430		88	141	109	423	1220	890	-2.5823	4.14873e-72	5.27331e-71	0.1670	down	yes	GO:0051118|GO:0016787	glucan endo-1,3-alpha-glucosidase activity
Bcin07g06200		79	97	100	778	664	658	-2.6469	4.18128e-72	5.30795e-71	0.1597	down	yes	GO:0005634|GO:0006355	regulation of DNA-templated transcription
Bcin12g01750		429	453	427	78	52	100	2.8010	4.51347e-72	5.7224e-71	6.9691	up	yes	GO:0055114	obsolete oxidation-reduction process
Bcin13g00020		5081	4997	4815	1108	1387	1371	2.2448	6.65379e-72	8.42534e-71	4.7397	up	yes	GO:0016747|GO:0008080	acyltransferase activity, transferring groups other than amino-acyl groups
Bcin14g02460		79	79	99	639	612	762	-2.6670	8.32325e-72	1.0526e-70	0.1575	down	yes	GO:0016829	lyase activity
Bcin07g04990		840	889	771	3454	5588	5735	-2.2513	9.68811e-72	1.22366e-70	0.2100	down	yes	GO:0016491	oxidoreductase activity
Bcin03g02760	Bcap4	4508	4800	4134	928	1321	1246	2.2450	1.09094e-71	1.37618e-70	4.7404	up	yes	GO:0008233|GO:0016787|GO:0006508|GO:0004190	peptidase activity
Bcin02g04800		371	361	329	87	27	49	2.9364	1.35083e-71	1.70187e-70	7.6551	up	yes	GO:0046872|GO:0006508|GO:0004181|GO:0005576|GO:0008270	extracellular region
Bcin02g01550		259	222	259	19	35	39	3.3149	1.64815e-71	2.07385e-70	9.9513	up	yes	GO:0006355|GO:0003700	regulation of DNA-templated transcription
Bcin08g03420		1704	1732	1531	328	486	420	2.3093	1.70932e-71	2.14812e-70	4.9564	up	yes	GO:0016020|GO:0016021|GO:0008641	membrane
Bcin06g05400		9916	9880	9410	2566	2563	2514	2.2197	1.78003e-71	2.23418e-70	4.6579	up	yes	GO:0016746|GO:0016740|GO:0016747|GO:0003988	transferase activity
Bcin01g09580		6675	6595	5809	1100	1929	2044	2.2282	2.11599e-71	2.65254e-70	4.6855	up	yes	GO:0006164|GO:0016787|GO:0006188|GO:0003824|GO:0008152|GO:0004643|GO:0016740|GO:0005829|GO:0005737|GO:0003937|GO:0006139|GO:0006189	IMP biosynthetic process
Bcin07g04680	Bcalg12	1587	1563	1553	373	356	432	2.3115	2.6378e-71	3.30253e-70	4.9642	up	yes	GO:0052917|GO:0016021|GO:0016757|GO:0005789|GO:0005788|GO:0006506|GO:0005783|GO:0006486|GO:0052824|GO:0016740|GO:0006488|GO:0016020	protein glycosylation
Bcin01g00760		1264	1296	1326	289	272	354	2.3832	2.66382e-71	3.33094e-70	5.2168	up	yes	GO:0002098|GO:0033588	tRNA wobble uridine modification
Bcin09g05280		3531	3931	3869	1196	798	884	2.2444	2.98746e-71	3.73098e-70	4.7384	up	yes
Bcin16g02890		279	354	253	1341	1910	2211	-2.3167	4.01369e-71	5.00636e-70	0.2007	down	yes	GO:0046872|GO:0016491|GO:0044283|GO:1901362	organic cyclic compound biosynthetic process
Bcin05g01860		2265	2227	1934	10206	13423	12942	-2.2103	5.97459e-71	7.44297e-70	0.2161	down	yes
Bcin09g02490		98454	94241	94035	19212	29129	29485	2.1924	7.57588e-71	9.42608e-70	4.5707	up	yes	GO:1990904|GO:0005840|GO:0003735|GO:0006412	ribonucleoprotein complex
Bcin02g07620		463	430	493	84	96	75	2.7282	9.11257e-71	1.1324e-69	6.6261	up	yes	GO:0004104|GO:0016787|GO:0052689	carboxylic ester hydrolase activity
Bcin15g03010		220733	221218	216956	61196	54259	60787	2.1879	1.20633e-70	1.49722e-69	4.5563	up	yes
Bcin06g02890		87040	84295	81906	18751	24261	25585	2.1882	1.3637e-70	1.69045e-69	4.5575	up	yes	GO:0046872|GO:1990904|GO:0005840|GO:0003735|GO:0006412	ribonucleoprotein complex
Bcin03g03150		6967	6899	6541	1945	1569	1837	2.2118	1.41884e-70	1.75662e-69	4.6324	up	yes	GO:0003857|GO:0070403|GO:0016491|GO:0016616|GO:0006631	oxidoreductase activity
Bcin03g08930		210	212	224	1686	1213	1197	-2.3958	1.45163e-70	1.795e-69	0.1900	down	yes
Bcin08g00110		876	891	846	199	177	202	2.4612	1.54405e-70	1.90693e-69	5.5067	up	yes	GO:0003824	catalytic activity
Bcin15g01550	Bcrpf2	1567	1815	1565	383	412	444	2.2895	2.13196e-70	2.62977e-69	4.8888	up	yes	GO:0000027|GO:0005730|GO:0005634|GO:0006364|GO:0042254|GO:0000470|GO:0019843	ribosome biogenesis	bfu03009
Bcin16g01710		680	677	701	3486	3981	4495	-2.2371	2.23961e-70	2.75915e-69	0.2121	down	yes
Bcin08g05610		163	143	153	9	15	6	4.2002	2.36436e-70	2.90926e-69	18.3812	up	yes
Bcin16g03880	Bccdc123	1079	1257	989	251	281	235	2.3968	2.45509e-70	3.01721e-69	5.2665	up	yes	GO:1905143|GO:0051301|GO:0045948|GO:0007049|GO:0005524|GO:0005737|GO:0000287	cell cycle
Bcin03g05150		19	14	27	188	280	354	-3.4344	2.59718e-70	3.18791e-69	0.0925	down	yes
Bcin08g04970		310	293	237	1369	1629	2138	-2.3066	3.42697e-70	4.20129e-69	0.2021	down	yes	GO:0055085|GO:0022857|GO:0016021|GO:0016020	transmembrane transport
Bcin06g03730		70	38	60	518	393	539	-2.8143	3.90751e-70	4.78455e-69	0.1422	down	yes
Bcin06g05050		340	264	293	29	47	61	3.0345	3.99252e-70	4.88268e-69	8.1934	up	yes	GO:2001070|GO:0000272|GO:0005975|GO:0030246	carbohydrate metabolic process
Bcin06g01270	Bcmrps8	1926	1911	1867	376	512	578	2.2698	4.25904e-70	5.20226e-69	4.8226	up	yes	GO:1990904|GO:0005763|GO:0005840|GO:0003735|GO:0006412	mitochondrial small ribosomal subunit
Bcin09g04950		91566	89865	91343	19721	27623	27156	2.1787	4.74995e-70	5.79482e-69	4.5275	up	yes	GO:1990904|GO:0005840|GO:0003735|GO:0006412	ribonucleoprotein complex
Bcin14g01740		15568	15912	15394	3180	4868	4700	2.1876	5.02043e-70	6.11735e-69	4.5555	up	yes	GO:0004766|GO:0003824|GO:0015940|GO:0008295|GO:0008757|GO:0016740|GO:0006595|GO:0006596	pantothenate biosynthetic process
Bcin03g03990		98	102	122	3	2	1	5.8928	5.76105e-70	7.01126e-69	59.4187	up	yes	GO:0046872|GO:0016787|GO:0052689|GO:0030600	feruloyl esterase activity
Bcin03g00790		94896	93512	92230	17290	29337	30954	2.1731	9.91106e-70	1.20472e-68	4.5100	up	yes	GO:1990904|GO:0005840	ribonucleoprotein complex
Bcin02g00230		2250	2090	1996	9029	12026	14811	-2.1891	1.04823e-69	1.27261e-68	0.2193	down	yes	GO:0016491|GO:0016652	oxidoreductase activity, acting on NAD(P)H, NAD(P) as acceptor
Bcin06g03290	Bcpwp1	1485	1449	1190	277	370	387	2.2968	1.21685e-69	1.47554e-68	4.9135	up	yes	GO:0006364|GO:0005515	protein binding	bfu03009
Bcin04g04600	Bcyhc3	665	676	630	3825	3795	3605	-2.2261	1.33413e-69	1.6158e-68	0.2137	down	yes	GO:1903826|GO:0016021|GO:0015819|GO:0005774|GO:0006865|GO:0005773|GO:0000324|GO:0051453|GO:0016020	L-arginine transmembrane transport
Bcin02g03920		1386	1464	1269	317	365	345	2.2937	1.75102e-69	2.11814e-68	4.9030	up	yes	GO:0016021|GO:0016020	membrane
Bcin08g05970		1667	1630	1648	454	414	373	2.2718	1.84096e-69	2.22425e-68	4.8291	up	yes	GO:0006865|GO:0055085|GO:0016021|GO:0016020	transmembrane transport
EFBcG00000013271		18	13	16	175	229	316	-3.6066	2.59864e-69	3.13591e-68	0.0821	down	yes
Bcin05g05430		2746	2723	2584	658	692	757	2.2276	2.98026e-69	3.59209e-68	4.6836	up	yes	GO:0006629|GO:0016021|GO:0016627|GO:0016020	membrane
Bcin01g02630	Bcngr1	18393	19199	16256	4030	4734	5981	2.1726	3.00609e-69	3.61887e-68	4.5083	up	yes	GO:0003676|GO:0003723	nucleic acid binding
Bcin01g06650		43846	41995	43789	10777	12430	12251	2.1665	3.15471e-69	3.79323e-68	4.4894	up	yes	GO:0005840|GO:0003735|GO:0006412	structural constituent of ribosome
Bcin15g03530	Bcaim45	8915	8714	7985	2029	2394	2511	2.1824	3.37288e-69	4.0507e-68	4.5390	up	yes	GO:0050660|GO:0009055|GO:0005759|GO:0022900|GO:0005739	electron transport chain
Bcin01g02880		866	877	817	3544	5196	5927	-2.2051	4.00533e-69	4.80447e-68	0.2169	down	yes	GO:0046872|GO:0016491|GO:0008270	metal ion binding
Bcin03g01900		127060	122568	130492	27844	37149	40421	2.1596	5.52904e-69	6.62426e-68	4.4680	up	yes	GO:1990904|GO:0005840|GO:0003735|GO:0022625|GO:0006412	cytosolic large ribosomal subunit
Bcin13g00770		40036	40971	38889	9472	11843	11648	2.1616	6.31419e-69	7.55591e-68	4.4741	up	yes	GO:0003824	catalytic activity
Bcin15g01670	Bcaim17	1206	1172	1033	205	320	295	2.3617	6.96803e-69	8.32838e-68	5.1398	up	yes	GO:0046872|GO:0016491|GO:0051213	dioxygenase activity
Bcin02g03210		526	626	475	72	134	127	2.6001	7.81321e-69	9.32743e-68	6.0631	up	yes
Bcin15g03880		2103	1946	1954	395	505	679	2.2415	8.41626e-69	1.00354e-67	4.7288	up	yes
Bcin17g00010		1441	1444	1332	269	353	458	2.2779	8.52813e-69	1.01567e-67	4.8498	up	yes	GO:0003824|GO:0030170|GO:0009058	catalytic activity
Bcin11g00150		1785	1761	1627	395	437	500	2.2549	8.79067e-69	1.04569e-67	4.7730	up	yes	GO:0016021|GO:0016020	membrane
Bcin02g07820		942	943	1007	260	185	220	2.3961	8.871e-69	1.054e-67	5.2638	up	yes
Bcin04g03240		973	1029	1038	166	253	310	2.3802	1.16655e-68	1.38438e-67	5.2059	up	yes	GO:0032259|GO:0008168|GO:0008757|GO:0016740	transferase activity
Bcin11g00520		3222	3188	3213	819	852	885	2.2044	1.48882e-68	1.76474e-67	4.6089	up	yes	GO:0016021|GO:1904983|GO:0006783|GO:0005739|GO:0005743|GO:0015187|GO:0016020	heme biosynthetic process
Bcin11g06390		481	432	529	77	89	121	2.6423	1.81849e-68	2.15296e-67	6.2434	up	yes	GO:0016021|GO:0016020	membrane
Bcin09g04920	Bcipi1	718	633	560	89	174	152	2.5163	2.09318e-68	2.47524e-67	5.7210	up	yes	GO:0006364|GO:0005634|GO:0097344|GO:0042254	Rix1 complex	bfu03009|bfu03083
Bcin12g03270		1223	1258	1143	6478	6088	7531	-2.1794	2.21166e-68	2.61226e-67	0.2208	down	yes	GO:0016787|GO:0046872|GO:0006508|GO:0008235|GO:0008233	hydrolase activity
Bcin02g09370		998	1000	1107	4488	6489	6476	-2.1798	4.09216e-68	4.82769e-67	0.2207	down	yes	GO:0043229|GO:0006869|GO:0008289|GO:0012505|GO:0016020	endomembrane system
Bcin16g02630		823	757	838	160	223	169	2.4272	4.4106e-68	5.19725e-67	5.3786	up	yes	GO:0006541|GO:0042823|GO:0004359|GO:0042819	glutaminase activity
Bcin10g01870		6528	6664	5966	1550	1884	1788	2.1694	4.43201e-68	5.21634e-67	4.4983	up	yes	GO:0055085|GO:0022857|GO:0016021|GO:0016020	membrane
Bcin03g02070		11	17	10	176	186	280	-3.7671	5.74782e-68	6.75707e-67	0.0734	down	yes	GO:0016614|GO:0050660	flavin adenine dinucleotide binding
Bcin01g10090		310	357	235	1486	1861	1950	-2.2600	5.94321e-68	6.97857e-67	0.2088	down	yes
Bcin03g03930		174	204	210	19	26	18	3.5054	7.66053e-68	8.98453e-67	11.3560	up	yes	GO:0046872|GO:0016021|GO:0016020	membrane
Bcin04g06630		1662	1526	1383	6469	9184	9668	-2.1628	8.40351e-68	9.84439e-67	0.2233	down	yes
Bcin07g01150		97647	94662	100436	19848	30641	32189	2.1392	8.55781e-68	1.00134e-66	4.4052	up	yes	GO:0005515|GO:0005634|GO:1990904|GO:0005840|GO:0003735|GO:0005737|GO:0006412	ribonucleoprotein complex
Bcin03g05340	Bcade5	12388	13284	11359	2283	3533	4588	2.1513	8.64319e-68	1.01015e-66	4.4423	up	yes	GO:0006164|GO:0009113|GO:0004637|GO:0003824|GO:0046872|GO:0055086|GO:0008152|GO:0016874|GO:0004641|GO:0005524|GO:0072521|GO:0000166|GO:0006189	purine-containing compound metabolic process	bfu00230
Bcin13g02130	Bcchs1	11621	12320	11000	3209	3086	3305	2.1499	1.14992e-67	1.34238e-66	4.4379	up	yes	GO:0016746|GO:0009058|GO:0016740|GO:0016747	transferase activity	bfu01008
Bcin01g00040	Bcboa4	1	7	12	122	179	221	-4.3446	1.23999e-67	1.44584e-66	0.0492	down	yes	GO:0016021|GO:0046872|GO:0020037|GO:0009405|GO:0016491|GO:0004497|GO:0005506|GO:0016705|GO:0016020	membrane
Bcin03g05120		794	853	968	3212	6006	5563	-2.1773	1.3643e-67	1.58893e-66	0.2211	down	yes	GO:0000079|GO:0019901	protein kinase binding
Bcin07g03000		5712	5845	5626	1641	1415	1616	2.1629	1.49759e-67	1.74215e-66	4.4782	up	yes	GO:0005743|GO:0005739|GO:0016021|GO:0016020	mitochondrial inner membrane
Bcin08g05490		1168	1276	1147	314	244	315	2.3219	1.57307e-67	1.82782e-66	4.9998	up	yes
Bcin11g02190	Bchox3	2428	2802	2269	13291	14072	13043	-2.1464	2.02751e-67	2.35313e-66	0.2259	down	yes	GO:0005634|GO:0000981|GO:0006355|GO:0006357|GO:0003677	regulation of transcription by RNA polymerase II
Bcin13g00870		62	86	66	565	504	575	-2.6580	2.26145e-67	2.62161e-66	0.1584	down	yes	GO:0016021|GO:0005215|GO:0016887|GO:0005524|GO:0000166|GO:0016020	transporter activity
Bcin10g04270		107	164	140	704	1166	876	-2.4378	2.64664e-67	3.06459e-66	0.1846	down	yes
Bcin11g03880		53	28	54	299	408	526	-2.8599	2.68944e-67	3.11055e-66	0.1377	down	yes	GO:0046872|GO:0016846	metal ion binding
Bcin03g07080		63193	66001	54058	13924	17637	20098	2.1292	3.62804e-67	4.19129e-66	4.3748	up	yes	GO:0016787|GO:0003676|GO:0004386|GO:0003724|GO:0005524|GO:0000166	hydrolase activity
Bcin01g07980		339	321	292	41	54	64	2.8875	3.74169e-67	4.3176e-66	7.3999	up	yes	GO:0016021|GO:0016020	membrane
Bcin06g05120		515	441	410	98	89	78	2.6372	4.29191e-67	4.94681e-66	6.2211	up	yes
Bcin14g03980		1797	1698	1887	377	481	577	2.2191	4.44376e-67	5.11594e-66	4.6560	up	yes	GO:0005515|GO:0034599|GO:0070191	protein binding
Bcin05g01990		401	366	338	42	84	75	2.7738	4.84796e-67	5.57488e-66	6.8391	up	yes	GO:0016021|GO:0016020	membrane
Bcin15g03330	Bclcc6	1987	2178	1774	363	682	544	2.2095	5.17634e-67	5.94567e-66	4.6250	up	yes	GO:0016021|GO:0046872|GO:0005507|GO:0016491|GO:0016020	membrane
Bcin04g05800	Bcutp25	1635	1706	1325	339	413	470	2.2317	5.90772e-67	6.77798e-66	4.6969	up	yes	GO:0005730|GO:0005634|GO:0006364|GO:1990904|GO:0042254|GO:0032040|GO:0034511|GO:0000462|GO:0042274|GO:0019843	small-subunit processome
Bcin12g00030		546	467	530	2024	3159	3640	-2.1947	5.96952e-67	6.84104e-66	0.2184	down	yes
Bcin02g00780		2485	2753	2398	595	767	692	2.1891	5.99052e-67	6.85727e-66	4.5603	up	yes	GO:0006629|GO:0003847|GO:0016787|GO:0016042	hydrolase activity
Bcin14g01980		10661	11865	9848	44647	60628	69554	-2.1260	6.19805e-67	7.08673e-66	0.2291	down	yes	GO:0006163|GO:0003824|GO:0046872|GO:0016740|GO:0004802	purine nucleotide metabolic process
Bcin02g09400		504	473	507	3119	2809	2289	-2.1948	8.44057e-67	9.63977e-66	0.2184	down	yes	GO:0016021|GO:0016020	membrane
Bcin02g00460		29308	30124	26849	8239	8300	7489	2.1254	8.94451e-67	1.02037e-65	4.3633	up	yes	GO:0016021|GO:0046872|GO:0020037|GO:0009405|GO:0016491|GO:0004497|GO:0005506|GO:0016705|GO:0016020	membrane
Bcin01g08380		65	88	62	351	591	733	-2.6418	9.03635e-67	1.02967e-65	0.1602	down	yes
Bcin12g01940	Bclia1	5405	5319	5344	1351	1525	1567	2.1506	9.43727e-67	1.07413e-65	4.4402	up	yes	GO:0005634|GO:0008612|GO:0046872|GO:0019135|GO:0016491|GO:0004497|GO:0005737	oxidoreductase activity	bfu99980
Bcin13g01150		102	113	125	534	951	877	-2.4769	1.1975e-66	1.36142e-65	0.1796	down	yes	GO:0016021|GO:0016020	membrane
Bcin02g08800		1919	1944	1864	468	449	611	2.2048	1.31358e-66	1.4917e-65	4.6100	up	yes	GO:0071949|GO:0016491	oxidoreductase activity
Bcin14g01560		15332	16157	15585	75240	81054	95250	-2.1188	1.3537e-66	1.53552e-65	0.2302	down	yes	GO:0005515|GO:0046872|GO:0008270	metal ion binding
Bcin02g00830		1064	1115	923	4673	5929	6385	-2.1527	1.45726e-66	1.65113e-65	0.2249	down	yes	GO:0050661|GO:0004499|GO:0050660|GO:0016491	oxidoreductase activity
Bcin16g03530		11929	12391	11602	3027	3323	3766	2.1257	2.49107e-66	2.81927e-65	4.3642	up	yes	GO:0008237|GO:0030145|GO:0070006	metallopeptidase activity
Bcin10g05230	Bcuga1	11601	11692	10788	2830	3457	3293	2.1261	2.61022e-66	2.95078e-65	4.3654	up	yes	GO:0003824|GO:0009448|GO:0034386|GO:0008483|GO:0009450|GO:0030170|GO:0016740|GO:0005829|GO:0006536|GO:0003867	cytosol	bfu00640|bfu00250|bfu00410|bfu00280|bfu00650|bfu01007
Bcin01g03190		7113	6781	7370	21818	48789	45109	-2.1167	2.64717e-66	2.98918e-65	0.2306	down	yes
Bcin09g02440		183	161	169	851	1228	1194	-2.3652	2.86809e-66	3.235e-65	0.1941	down	yes	GO:0006355|GO:0003700	regulation of DNA-templated transcription
Bcin06g05040	Bcutp21	3337	3727	2930	686	995	1084	2.1606	3.1023e-66	3.49523e-65	4.4709	up	yes	GO:0005515|GO:0005730|GO:0034388|GO:0006364|GO:0032040	Pwp2p-containing subcomplex of 90S preribosome
Bcin15g04770		176	174	192	1114	997	1288	-2.3525	3.18168e-66	3.58064e-65	0.1958	down	yes
Bcin11g03180		244	165	209	1137	1495	1172	-2.3246	3.23474e-66	3.63627e-65	0.1996	down	yes	GO:0016021|GO:0016020	membrane
Bcin16g04750		1807	1664	1777	448	402	549	2.2043	3.62768e-66	4.07341e-65	4.6085	up	yes
Bcin09g00800		271	256	322	1632	1615	1650	-2.2340	3.86779e-66	4.33816e-65	0.2126	down	yes	GO:0016021|GO:0016020	membrane
Bcin04g03030	Bctif34	17439	17627	17468	4165	5137	5646	2.1172	4.2222e-66	4.73038e-65	4.3385	up	yes	GO:0005515|GO:0001732|GO:0033290|GO:0071540|GO:0005852|GO:0034399|GO:0002183|GO:0006413|GO:0003743|GO:0016282|GO:0005737|GO:0071541|GO:0006412	eukaryotic translation initiation factor 3 complex, eIF3m
Bcin03g04900		4702	5044	4028	946	1520	1384	2.1436	4.58665e-66	5.13295e-65	4.4187	up	yes	GO:0005730	nucleolus
Bcin04g01470	Bcsfm1	3071	2971	2682	572	962	879	2.1636	5.26121e-66	5.88128e-65	4.4803	up	yes	GO:0008168	methyltransferase activity
Bcin01g02490		4072	4005	4081	844	1130	1446	2.1455	6.54146e-66	7.30427e-65	4.4245	up	yes	GO:0016491	oxidoreductase activity
Bcin07g03810		6201	6337	5314	1176	1864	2015	2.1324	6.57285e-66	7.33114e-65	4.3845	up	yes	GO:0004814|GO:0006418|GO:0004812|GO:0005737|GO:0006420|GO:0016874|GO:0005524|GO:0000166|GO:0006412	ligase activity
Bcin15g03150		50571	50528	46093	8939	15031	18765	2.1073	6.82402e-66	7.60283e-65	4.3090	up	yes	GO:0016787|GO:0008236|GO:0004252|GO:0046872|GO:0005615|GO:0006508|GO:0008233	peptidase activity
Bcin02g04460	Bcnaf1	807	955	670	126	209	246	2.3795	7.98363e-66	8.8849e-65	5.2035	up	yes	GO:0005634|GO:0042254|GO:0001522|GO:0003723|GO:0000493|GO:0005732	RNA binding	bfu03009
Bcin04g04000		487	513	451	65	111	128	2.5736	8.90397e-66	9.89813e-65	5.9530	up	yes	GO:0006139|GO:0003824	nucleobase-containing compound metabolic process
Bcin10g04050	Bcdrs1	3147	3349	2824	741	908	920	2.1552	9.5045e-66	1.0554e-64	4.4542	up	yes	GO:0000027|GO:0016787|GO:0005730|GO:0005634|GO:0003676|GO:0006364|GO:0004386|GO:0030687|GO:0042254|GO:0003724|GO:0016887|GO:0003723|GO:0005524|GO:0000166	preribosome, large subunit precursor	bfu03041|bfu03009
Bcin01g01400		1096	1174	1054	209	300	328	2.2988	1.13245e-65	1.2561e-64	4.9204	up	yes
Bcin12g01070		52188	55247	54104	18459	13329	13574	2.1007	1.54465e-65	1.71142e-64	4.2892	up	yes	GO:0061981|GO:0016787|GO:0030429|GO:0003824|GO:0009435|GO:0006569|GO:0034354|GO:0019363|GO:0043420|GO:0030170|GO:0097053|GO:0005737|GO:0019805	3-hydroxykynureninase activity
Bcin01g02500		4271	4149	3698	695	1410	1328	2.1387	1.59309e-65	1.76314e-64	4.4037	up	yes	GO:0046872|GO:0016491|GO:0016616|GO:0008270	metal ion binding
Bcin06g06460		5445	5580	5208	1619	1331	1566	2.1276	1.7062e-65	1.88624e-64	4.3698	up	yes
Bcin07g02550		310	386	318	1712	1733	2300	-2.2039	1.76025e-65	1.94384e-64	0.2170	down	yes	GO:0005975	carbohydrate metabolic process
Bcin01g09560		15273	15595	14746	3867	4401	4742	2.1073	1.83014e-65	2.0188e-64	4.3087	up	yes	GO:0001732|GO:0033290|GO:0005852|GO:0002183|GO:0006413|GO:0003743|GO:0016282|GO:0005737|GO:0071541|GO:0006412	cytoplasmic translational initiation
Bcin09g05120		15817	16085	16270	4843	4234	4546	2.1055	2.12713e-65	2.34382e-64	4.3034	up	yes	GO:0046872|GO:0020037|GO:0016021|GO:0016020	membrane
Bcin12g05300		313	332	327	1801	1758	1917	-2.2035	3.14916e-65	3.46616e-64	0.2171	down	yes	GO:0004721	phosphoprotein phosphatase activity
Bcin15g01260	Bcnob1	1337	1437	1254	287	400	382	2.2149	3.37099e-65	3.70624e-64	4.6425	up	yes	GO:0016787|GO:0005730|GO:0005634|GO:0004518|GO:0046872|GO:0004521|GO:0090502|GO:0030490|GO:0070181|GO:0043248|GO:0030688|GO:0000469|GO:0000462|GO:0005737|GO:0042274	preribosome, small subunit precursor	bfu03009|bfu03008|bfu03051
Bcin12g00460		6274	7039	5733	27070	37437	35678	-2.0956	4.45298e-65	4.89046e-64	0.2340	down	yes
Bcin02g00160		22867	22109	22435	96732	126198	131864	-2.0909	4.63824e-65	5.08835e-64	0.2347	down	yes
Bcin09g05690		40	51	47	291	418	500	-2.8131	5.26045e-65	5.76462e-64	0.1423	down	yes	GO:0016021|GO:0016020	membrane
Bcin02g04540		2792	2770	2502	632	697	914	2.1495	5.4486e-65	5.96428e-64	4.4366	up	yes	GO:0006364|GO:0030515	snoRNA binding
Bcin07g05660	Bcnoc3	1203	1307	992	241	332	318	2.2719	6.66443e-65	7.28722e-64	4.8297	up	yes	GO:0000027|GO:0005730|GO:0005634|GO:0006267|GO:0006364|GO:0006270|GO:0042273|GO:0005656|GO:0042254|GO:0030691|GO:0003682|GO:0005654	Noc2p-Noc3p complex	bfu03009
Bcin06g00550		8701	8473	8644	2155	2408	2835	2.1052	6.91191e-65	7.54958e-64	4.3026	up	yes
Bcin01g09720		3618	4028	2955	20855	16425	17332	-2.0963	7.65437e-65	8.35144e-64	0.2339	down	yes	GO:0071949|GO:0016899|GO:0050660	flavin adenine dinucleotide binding
Bcin02g05980		1898	1994	1781	449	450	654	2.1719	8.22505e-65	8.96431e-64	4.5063	up	yes
Bcin16g04370		255	317	222	998	1789	1932	-2.2563	8.74579e-65	9.5215e-64	0.2093	down	yes
Bcin01g05550	Bccpa2	14576	15097	12965	3028	4333	5019	2.0948	9.98563e-65	1.08595e-63	4.2717	up	yes	GO:0006807|GO:0006520|GO:0005951|GO:0046872|GO:0016874|GO:0005737|GO:0006221|GO:0004088|GO:0005524|GO:0000166|GO:0006526	cytoplasm	bfu00240|bfu00250
Bcin02g04910		4159	4119	3781	962	1229	1213	2.1238	1.05635e-64	1.14754e-63	4.3583	up	yes	GO:0016491|GO:0016627|GO:0050660	oxidoreductase activity
Bcin09g00680		229	204	196	19	42	19	3.2672	1.06166e-64	1.15207e-63	9.6278	up	yes	GO:0016491	oxidoreductase activity
Bcin04g00460		8	1	4	102	157	183	-4.7230	1.15303e-64	1.24986e-63	0.0379	down	yes
Bcin03g00610	Bcsda1	2103	2098	1649	429	563	614	2.1660	1.25403e-64	1.35787e-63	4.4879	up	yes	GO:0005730|GO:0005634|GO:0000055|GO:0042273|GO:0042254|GO:0030036|GO:0015031|GO:0007089	traversing start control point of mitotic cell cycle	bfu03009
Bcin14g02900		11027	11313	10933	2872	2961	3768	2.0932	1.86155e-64	2.01353e-63	4.2668	up	yes	GO:0016021|GO:0016020	membrane
Bcin04g06890		4035	3942	4121	18147	21255	24072	-2.0878	1.90713e-64	2.05839e-63	0.2352	down	yes	GO:0004089|GO:0016829|GO:0008270	lyase activity
Bcin17g00130		295	307	277	36	62	50	2.8731	1.90675e-64	2.05839e-63	7.3262	up	yes
Bcin09g06120	Bczrt1	1000	957	1017	4648	5067	6198	-2.1162	1.98831e-64	2.14369e-63	0.2307	down	yes	GO:0005385|GO:0016021|GO:0055085|GO:0046873|GO:0030001|GO:0006811|GO:0000041|GO:0071577|GO:0016020	transition metal ion transport	bfu02000
Bcin08g02330	Bcria1	1476	1606	1378	335	435	434	2.1881	2.02425e-64	2.18009e-63	4.5570	up	yes	GO:0005525|GO:0003924|GO:0005737|GO:0000166|GO:0042256	cytoplasm	bfu03009|bfu03008
Bcin09g01190		2848	2965	2569	836	757	715	2.1364	2.03344e-64	2.18765e-63	4.3966	up	yes	GO:0016787|GO:0008236|GO:0004252|GO:0046872|GO:0005615|GO:0006508|GO:0008233	peptidase activity
Bcin05g03360		29	32	24	306	287	282	-3.0819	2.10525e-64	2.26246e-63	0.1181	down	yes	GO:0016757|GO:0016021|GO:0016020	membrane
Bcin03g01010		312811	308412	314447	76764	91870	105110	2.0778	2.1229e-64	2.27899e-63	4.2217	up	yes	GO:0071702|GO:0016021|GO:0055085|GO:0140021|GO:0005471|GO:1990544|GO:0005739|GO:0005743|GO:0016020	mitochondrion
Bcin02g03600		4051	3833	3913	1041	1105	1190	2.1170	2.73291e-64	2.9307e-63	4.3379	up	yes	GO:0033617|GO:0031305|GO:0005739|GO:0005743|GO:0016020	mitochondrial inner membrane
Bcin11g02230	Bcswp82	1646	1703	1500	7814	8696	8925	-2.0987	2.92071e-64	3.12875e-63	0.2335	down	yes
Bcin12g01060		11386	11981	11735	4387	2973	2500	2.0878	3.29943e-64	3.53068e-63	4.2511	up	yes	GO:0046872|GO:0003824|GO:0020037|GO:0019441	catalytic activity
Bcin12g04640		3078	3003	2871	16483	13933	15825	-2.0865	3.44682e-64	3.68446e-63	0.2354	down	yes	GO:0071949|GO:0016491|GO:0050660	flavin adenine dinucleotide binding
Bcin04g03670	Bcgid7	1118	1325	996	4486	6902	6897	-2.1052	4.35152e-64	4.64657e-63	0.2324	down	yes	GO:0005515	protein binding	bfu04121
Bcin03g01540		958	1074	969	5558	4891	5294	-2.1093	4.64715e-64	4.95696e-63	0.2318	down	yes	GO:0016614|GO:0050660	flavin adenine dinucleotide binding
Bcin10g01380		15520	17157	14946	4191	4605	5020	2.0796	5.95043e-64	6.34037e-63	4.2269	up	yes	GO:0003676|GO:0043229|GO:0005737|GO:0003723	intracellular organelle
Bcin14g00870		60107	62468	56486	16346	15098	20911	2.0703	7.44543e-64	7.92491e-63	4.1997	up	yes	GO:0055085|GO:0022857|GO:0016021|GO:0016020	membrane
Bcin08g06090		1271	1352	1159	303	318	393	2.1956	8.4948e-64	9.03227e-63	4.5809	up	yes	GO:0005634|GO:0003677|GO:0006383|GO:0005666|GO:0003899	nucleus
Bcin13g03860	Bctrm7	881	924	812	184	257	205	2.3118	8.77649e-64	9.32187e-63	4.9650	up	yes	GO:0008168|GO:0106340|GO:0001510|GO:0008033|GO:0002130|GO:0008175|GO:0106339|GO:0032259|GO:0008757|GO:0016740|GO:0052666|GO:0030488|GO:0106050|GO:0005737|GO:0002128|GO:0002181	tRNA (cytosine-2'-O-)-methyltransferase activity	bfu03016
Bcin07g02370		5709	5812	5920	2315	1158	1397	2.0934	9.59033e-64	1.01755e-62	4.2677	up	yes
Bcin13g03790		2581	2463	2124	505	694	825	2.1338	9.72767e-64	1.03103e-62	4.3887	up	yes
Bcin12g03650		88	78	100	459	657	765	-2.5005	1.02214e-63	1.08221e-62	0.1767	down	yes	GO:0016491	oxidoreductase activity
Bcin06g03600		417	412	433	106	58	89	2.5876	1.03981e-63	1.09976e-62	6.0109	up	yes	GO:0016747|GO:0008080	acyltransferase activity, transferring groups other than amino-acyl groups
Bcin05g03460		181	146	166	1061	940	1011	-2.3245	1.06655e-63	1.12685e-62	0.1996	down	yes
Bcin09g00870	Bcnew1	39975	45125	33401	8988	13858	11930	2.0674	1.28294e-63	1.35405e-62	4.1914	up	yes	GO:0043022|GO:0042274|GO:0006338|GO:0006449|GO:0006415|GO:0016973|GO:0016887|GO:0005844|GO:0005524|GO:0005737|GO:0000166|GO:0008079	translational termination	bfu03012
Bcin08g00620	Bcmrp17	2930	2801	2899	751	823	864	2.1195	1.32412e-63	1.39604e-62	4.3453	up	yes	GO:1990904|GO:0005840|GO:0003735|GO:0006412|GO:0019843	ribonucleoprotein complex
Bcin05g07630		58	50	45	290	407	572	-2.7301	1.43961e-63	1.51621e-62	0.1507	down	yes
Bcin14g03090		292	285	253	1268	1647	1758	-2.1901	1.68757e-63	1.77549e-62	0.2191	down	yes	GO:0016021|GO:0016020	membrane
Bcin09g03290		321	287	345	55	63	54	2.7598	2.73856e-63	2.87822e-62	6.7731	up	yes
Bcin13g03450	Bcmet10	4326	4712	3844	942	1260	1532	2.0949	2.85842e-63	3.00104e-62	4.2719	up	yes	GO:0009337|GO:0004783|GO:0003824|GO:0016491|GO:0000103|GO:0016903	sulfite reductase complex (NADPH)
Bcin04g00580		25506	25214	25737	6814	7474	8202	2.0633	2.90369e-63	3.04538e-62	4.1793	up	yes	GO:0005758|GO:0005743	mitochondrial intermembrane space
Bcin11g00800		1002	1085	927	5236	5246	5192	-2.0945	3.05939e-63	3.20531e-62	0.2342	down	yes	GO:0005634|GO:0000981|GO:0006355|GO:0006357|GO:0008270	regulation of transcription by RNA polymerase II
Bcin05g03840		1305	1416	1208	291	422	354	2.1779	3.89534e-63	4.07688e-62	4.5249	up	yes
Bcin15g01340		383	438	399	1794	2526	2332	-2.1447	3.97853e-63	4.1596e-62	0.2261	down	yes	GO:0055085|GO:0022857|GO:0016021|GO:0016020	membrane
Bcin10g03200		757	774	676	3168	3906	4650	-2.1046	4.60966e-63	4.81443e-62	0.2325	down	yes	GO:0003723	RNA binding
Bcin05g04010		175	145	184	1064	795	1204	-2.3078	5.19018e-63	5.41509e-62	0.2020	down	yes
Bcin02g07990	Bcrrp14	4534	4893	4282	1147	1427	1386	2.0876	5.27132e-63	5.49402e-62	4.2504	up	yes	GO:0005634	nucleus
Bcin05g04900		961	916	1017	186	277	282	2.2703	5.46267e-63	5.68754e-62	4.8242	up	yes
Bcin15g02310		1490	1542	1415	328	401	503	2.1593	6.49086e-63	6.75103e-62	4.4669	up	yes
Bcin13g04730		2612	2662	2843	12073	14490	15308	-2.0643	7.01115e-63	7.28462e-62	0.2391	down	yes
Bcin07g05610	Bcmnp1	4104	4171	3804	1011	1132	1354	2.0886	8.41542e-63	8.7346e-62	4.2533	up	yes	GO:1990904|GO:0042645|GO:0005840|GO:0003735|GO:0005762|GO:0006412	mitochondrial nucleoid	bfu03010|bfu03011
Bcin03g07320		26723	26271	25511	5155	8569	9876	2.0546	8.5875e-63	8.90397e-62	4.1542	up	yes	GO:0004519|GO:0004518|GO:0016070|GO:0016829|GO:0090502|GO:0033897|GO:0003723	endonuclease activity
Bcin01g02210		83048	80393	82650	19270	26552	27777	2.0498	9.24514e-63	9.57593e-62	4.1404	up	yes	GO:1990904|GO:0005840|GO:0003735|GO:0006412	ribonucleoprotein complex
Bcin05g06070	Bcrpl38	27039	26042	26253	5862	8790	9065	2.0536	9.64667e-63	9.98151e-62	4.1514	up	yes	GO:1990904|GO:0005840|GO:0003735|GO:0006412	ribonucleoprotein complex
Bcin12g00520	Bcprx2	444	414	380	2195	2001	2440	-2.1329	1.52001e-62	1.57115e-61	0.2280	down	yes	GO:0016491|GO:0016209|GO:0034599|GO:0098869	cellular oxidant detoxification
Bcin01g06800		4565	4540	4036	1010	1258	1578	2.0803	1.5853e-62	1.63695e-61	4.2290	up	yes	GO:0009423|GO:0009073|GO:0008652|GO:0016740|GO:0003849	amino acid biosynthetic process
Bcin09g07090		33	50	37	359	337	343	-2.8319	1.71535e-62	1.76941e-61	0.1404	down	yes	GO:0016787|GO:0046872|GO:0046983|GO:0018741|GO:0018909	hydrolase activity
Bcin06g06940	Bctrm112	2209	2057	2007	486	632	664	2.1194	1.75689e-62	1.8104e-61	4.3451	up	yes	GO:0043527|GO:0043528|GO:0042274|GO:0016435|GO:0018364|GO:0046982|GO:0042273|GO:0035657|GO:0030490|GO:0070476|GO:0002098|GO:0030488|GO:0008276|GO:0004809|GO:0000470	tRNA methyltransferase complex
Bcin08g04420	Bcisn1	149	196	169	863	947	1306	-2.2934	1.86731e-62	1.9222e-61	0.2040	down	yes	GO:0016787|GO:0050483|GO:0009117|GO:0006190|GO:0000166|GO:0000287	hydrolase activity	bfu00760|bfu00230
Bcin03g06250	Bcses1	7382	7155	6208	1350	2348	2479	2.0639	2.29168e-62	2.35662e-61	4.1813	up	yes	GO:0006418|GO:0004812|GO:0016874|GO:0004828|GO:0006434|GO:0005524|GO:0097056|GO:0000166	ligase activity	bfu03016|bfu00970|bfu01007
Bcin15g00480		1342	1506	1214	5962	7125	7859	-2.0686	2.45011e-62	2.51696e-61	0.2384	down	yes	GO:0006914|GO:0030259|GO:0102202|GO:0102205|GO:0102203|GO:0016758|GO:0005975|GO:0016740|GO:0016906|GO:0071704|GO:0008194	organic substance metabolic process
Bcin12g06800		144	144	201	935	992	1041	-2.2989	2.61468e-62	2.68326e-61	0.2032	down	yes
Bcin09g03600		1946	2105	1908	501	556	628	2.1194	2.84746e-62	2.91915e-61	4.3452	up	yes	GO:0016021|GO:0055085|GO:0046873|GO:0030001|GO:0006811|GO:0015693|GO:0005743|GO:0016020	magnesium ion transport
Bcin02g00170	Bcape1	1799	1870	1663	9553	8336	9139	-2.0605	2.91727e-62	2.98767e-61	0.2397	down	yes	GO:0016787|GO:0046872|GO:0006508|GO:0008237|GO:0008233|GO:0008270|GO:0004177	peptidase activity	bfu01002|bfu04131
Bcin06g04080		93	140	90	588	727	797	-2.4129	2.94884e-62	3.01691e-61	0.1878	down	yes	GO:0005634|GO:0000981|GO:0006355|GO:0006357|GO:0008270	regulation of transcription by RNA polymerase II
Bcin15g00060		14	16	17	132	244	273	-3.4508	3.0215e-62	3.08809e-61	0.0915	down	yes
Bcin07g06220		61937	64824	56446	14066	18975	22117	2.0402	3.41761e-62	3.48938e-61	4.1129	up	yes	GO:0140662|GO:0051082|GO:0006457|GO:0005524|GO:0000166	nucleotide binding
Bcin03g00240	Bcglr1	1474	1506	1476	398	395	441	2.1440	3.72194e-62	3.79622e-61	4.4199	up	yes	GO:0016491	oxidoreductase activity	bfu00480|bfu00040
Bcin06g05580		7968	8303	8375	2139	2034	3158	2.0556	4.05567e-62	4.13241e-61	4.1572	up	yes
Bcin16g04050		9446	9450	9278	36200	49748	57861	-2.0398	4.35826e-62	4.43621e-61	0.2432	down	yes	GO:0006520|GO:0016639|GO:0016491|GO:0004353|GO:0004354|GO:0000166	glutamate dehydrogenase [NAD(P)+] activity
Bcin01g06410		7805	8069	7713	2099	2338	2532	2.0557	4.4942e-62	4.56994e-61	4.1574	up	yes
Bcin02g01130		336	331	324	46	80	63	2.6954	4.54512e-62	4.61703e-61	6.4772	up	yes	GO:0016021|GO:0016020	membrane
Bcin11g02290		871	821	744	4120	3724	4767	-2.0813	4.95138e-62	5.02462e-61	0.2363	down	yes	GO:0046983	protein dimerization activity
Bcin12g04740		613	622	583	3372	2808	3268	-2.0952	5.75578e-62	5.83501e-61	0.2340	down	yes
Bcin14g02520	Bcimp4	3155	3081	3102	824	909	971	2.0844	5.83177e-62	5.90607e-61	4.2411	up	yes	GO:0042134|GO:0005730|GO:0006364|GO:0043047|GO:0034457|GO:0042254|GO:0032040|GO:0030515|GO:0042274|GO:0019843	nucleolus	bfu03009|bfu03008
Bcin03g05960	Bcgst25	108414	111324	109295	22245	36798	41205	2.0343	6.21559e-62	6.28842e-61	4.0961	up	yes	GO:0006414|GO:0006412|GO:0003746	translation
Bcin11g04580		849	744	753	3523	4242	4451	-2.0801	7.11618e-62	7.1923e-61	0.2365	down	yes	GO:0016021|GO:0016020	membrane
Bcin10g03710		301	355	344	2040	1603	1692	-2.1396	7.73271e-62	7.80754e-61	0.2269	down	yes
Bcin08g06640	Bchfm1	55	52	60	339	493	470	-2.6505	8.18073e-62	8.25158e-61	0.1593	down	yes	GO:0016787|GO:0003676|GO:0004386|GO:0005524|GO:0000166	helicase activity	bfu03036
Bcin12g03960		1987	2138	1950	8961	10589	11377	-2.0491	8.89564e-62	8.96366e-61	0.2416	down	yes	GO:0006979|GO:0005737	cytoplasm
Bcin15g00870	Bccct6	6047	6287	5533	1496	1701	2098	2.0565	9.20755e-62	9.26862e-61	4.1597	up	yes	GO:0140662|GO:0051082|GO:0016887|GO:0051086|GO:0006457|GO:0005832|GO:0005524|GO:0005737|GO:0000166	chaperone mediated protein folding independent of cofactor	bfu04147|bfu03110
Bcin16g03420		935	935	894	239	245	221	2.2539	9.76122e-62	9.81611e-61	4.7696	up	yes	GO:0005347|GO:0016021|GO:0055085|GO:0005739|GO:0005743|GO:0016020	mitochondrion
Bcin11g04260	Bcatp10	3672	3679	3824	1124	1058	1059	2.0708	1.09561e-61	1.10066e-60	4.2013	up	yes
Bcin01g05050		179	227	203	19	31	34	3.1689	1.09799e-61	1.10084e-60	8.9934	up	yes
Bcin14g04740		204	237	248	1373	1297	1243	-2.2208	1.09738e-61	1.10084e-60	0.2145	down	yes
Bcin10g05710		1857	1895	1840	11036	7808	9105	-2.0483	1.19887e-61	1.20078e-60	0.2418	down	yes	GO:0016787|GO:0008152|GO:0005975|GO:0004553|GO:0016798	hydrolase activity, acting on glycosyl bonds
Bcin06g01140		219	160	132	935	917	1181	-2.2757	1.72957e-61	1.73061e-60	0.2065	down	yes	GO:0016491	oxidoreductase activity
Bcin13g04910	Bcatg13	2046	2217	1790	9281	10180	11020	-2.0401	2.78222e-61	2.7811e-60	0.2431	down	yes	GO:0006914|GO:1990316|GO:0000045|GO:0000407	phagophore assembly site
Bcin16g03500	Bccys4	21591	22323	19026	5345	6829	6815	2.0268	3.4567e-61	3.45188e-60	4.0749	up	yes	GO:0016829|GO:0019346|GO:0019344|GO:0070814|GO:0004122|GO:0008652|GO:0006535|GO:0005737|GO:0019343|GO:0007089	hydrogen sulfide biosynthetic process	bfu00270|bfu00260
Bcin05g06710	Bctim9	1817	1910	1966	485	508	645	2.0996	4.66744e-61	4.65628e-60	4.2860	up	yes	GO:0005739|GO:0015031|GO:0005743	mitochondrion	bfu03029|bfu02000
Bcin01g10500		7181	6808	7136	23851	41364	41768	-2.0217	5.11405e-61	5.09675e-60	0.2463	down	yes
Bcin15g02870		2433	2411	2128	529	735	768	2.0836	5.31674e-61	5.29349e-60	4.2387	up	yes
Bcin01g03500		3006	3104	2723	14729	14381	14780	-2.0283	5.83811e-61	5.8068e-60	0.2452	down	yes	GO:0016021|GO:0061817|GO:0006869|GO:0008289|GO:0016020	membrane
Bcin05g05600	Bclte1	1261	1543	1328	6503	7432	6868	-2.0424	6.26225e-61	6.22249e-60	0.2428	down	yes	GO:0005085|GO:0007264	small GTPase mediated signal transduction
Bcin02g00530		2880	2987	3164	665	977	1037	2.0665	6.39108e-61	6.3442e-60	4.1888	up	yes
Bcin11g03140	Bcrrp3	1645	1712	1601	454	462	491	2.1069	8.41956e-61	8.34953e-60	4.3077	up	yes	GO:0016787|GO:0005634|GO:0003676|GO:0006364|GO:0004386|GO:0042254|GO:0003724|GO:0016887|GO:0003723|GO:0005524|GO:0000166	ATP hydrolysis activity	bfu03009
Bcin11g00930	Bccir2	4424	4465	3806	1203	1368	1171	2.0470	1.11186e-60	1.10152e-59	4.1325	up	yes	GO:0046872|GO:0022904|GO:0016491|GO:0022900|GO:0005739|GO:0051536|GO:0004174|GO:0051539	respiratory electron transport chain	bfu99980
Bcin01g07710		408	389	346	1835	1934	2259	-2.1035	1.48759e-60	1.4723e-59	0.2327	down	yes	GO:0005515	protein binding
Bcin03g05690		42	64	43	401	327	433	-2.6788	2.13906e-60	2.11498e-59	0.1562	down	yes
Bcin04g01950		4076	4305	3689	1101	1238	1244	2.0434	2.18792e-60	2.16117e-59	4.1222	up	yes	GO:0016787|GO:0003676|GO:0003724|GO:0003723|GO:0006401|GO:0005524|GO:0000166	hydrolase activity
Bcin07g06470		3403	3564	3085	923	1020	1026	2.0499	2.56351e-60	2.52966e-59	4.1408	up	yes	GO:0006351|GO:0005634|GO:0046872|GO:0000981|GO:0006355|GO:0006357|GO:0003677|GO:0008270	regulation of transcription by RNA polymerase II
Bcin10g03400	Bcrbg1	8159	8435	7589	1943	2659	2763	2.0199	3.60834e-60	3.5572e-59	4.0556	up	yes	GO:0005525|GO:1903833|GO:0003924|GO:0005844|GO:0000166|GO:0002181	polysome	bfu99980
Bcin02g01080		161	205	165	928	1103	1046	-2.2429	3.64235e-60	3.5872e-59	0.2113	down	yes	GO:0016021|GO:0016020	membrane
Bcin08g02020		1071	1045	906	4211	5269	5819	-2.0382	3.69732e-60	3.63776e-59	0.2435	down	yes	GO:0005634|GO:0080090|GO:0051171|GO:0000981|GO:0006355|GO:0006357|GO:0008270	regulation of primary metabolic process
Bcin10g03690		123	130	163	892	706	908	-2.2985	3.8059e-60	3.74091e-59	0.2033	down	yes	GO:0016021|GO:0016020	membrane
Bcin13g02550		97	88	55	383	534	729	-2.4660	5.53923e-60	5.43931e-59	0.1810	down	yes	GO:0004040|GO:0043864	indoleacetamide hydrolase activity
Bcin12g01130		211	216	256	48	23	34	2.9594	5.59844e-60	5.49207e-59	7.7780	up	yes	GO:0016021|GO:0046872|GO:0020037|GO:0009405|GO:0016491|GO:0004497|GO:0005506|GO:0016705|GO:0016020	membrane
Bcin01g11040		219	213	233	699	1722	1397	-2.1941	6.27062e-60	6.14545e-59	0.2185	down	yes	GO:0005975	carbohydrate metabolic process
Bcin07g00230		364	365	359	68	71	86	2.5703	8.03942e-60	7.87124e-59	5.9391	up	yes	GO:0016787|GO:0003824	catalytic activity
Bcin14g03150		440	455	399	2173	2077	2432	-2.0788	8.82573e-60	8.63266e-59	0.2367	down	yes
Bcin14g01410		7689	7838	6780	32195	46460	30096	-1.9978	9.76697e-60	9.544e-59	0.2504	down	yes	GO:0006865|GO:0055085|GO:0016021|GO:0016020	transmembrane transport
Bcin03g00410		147	148	130	900	749	860	-2.2807	1.36969e-59	1.33711e-58	0.2058	down	yes	GO:0005524|GO:0016887	ATP hydrolysis activity
Bcin10g00060	Bcmcr1	2174	2108	2124	10656	8912	11937	-2.0071	1.521e-59	1.48338e-58	0.2488	down	yes	GO:0004128|GO:0016491|GO:0005741|GO:0016020	mitochondrial outer membrane	bfu00520
Bcin13g04270	Bcppm2	539	521	470	113	112	133	2.3866	1.56334e-59	1.5232e-58	5.2293	up	yes	GO:0005515|GO:0008168|GO:0008033|GO:0032259|GO:0008757|GO:0016740	transferase activity	bfu03016
Bcin04g00760	Bcfaa2	17315	17918	15028	4967	4787	5618	1.9980	1.57483e-59	1.5329e-58	3.9945	up	yes	GO:0015916|GO:0031957|GO:0042760|GO:0015910|GO:0031956|GO:0001676|GO:0004467|GO:0005777|GO:0006635	peroxisome	bfu00071|bfu00061|bfu04146|bfu04147|bfu01004
Bcin16g00090		180	169	154	821	1005	1108	-2.2422	1.59752e-59	1.55347e-58	0.2114	down	yes	GO:0005525|GO:0003924|GO:0007165|GO:0005886|GO:0016020	membrane
Bcin03g02100		225	196	202	984	1211	1331	-2.1961	1.78856e-59	1.73756e-58	0.2182	down	yes
Bcin01g03690	Bcdss1	490	469	369	78	116	105	2.4493	1.98117e-59	1.92281e-58	5.4617	up	yes	GO:0004540|GO:0003723|GO:0090501	RNA phosphodiester bond hydrolysis
Bcin16g02110	Bcelp2	1366	1555	1284	297	434	489	2.0950	2.50419e-59	2.42807e-58	4.2722	up	yes	GO:0005515|GO:0005634|GO:0002098|GO:0006357|GO:0033588|GO:0005737|GO:0032447|GO:0008017	protein urmylation	bfu03016
Bcin05g01800		504	452	483	2435	2216	2700	-2.0602	3.15994e-59	3.06093e-58	0.2398	down	yes
Bcin08g06320		237	227	192	1280	1076	1260	-2.1816	3.30148e-59	3.19494e-58	0.2204	down	yes	GO:0046872|GO:0005634|GO:0003677|GO:0008270	metal ion binding
Bcin15g04700		19298	19692	19219	5699	5319	6962	1.9907	3.32033e-59	3.21008e-58	3.9743	up	yes	GO:0016021|GO:0016020	membrane
Bcin12g06740	Bcmcm6	1660	1720	1456	327	450	655	2.0745	5.19056e-59	5.01337e-58	4.2120	up	yes	GO:0032508|GO:0031261|GO:0006267|GO:0006268|GO:0009378|GO:0005524|GO:0005737|GO:0031298|GO:0016787|GO:0000785|GO:0006270|GO:0042555|GO:0033260|GO:0003727|GO:0017116|GO:0000166|GO:1902969|GO:0097373|GO:0006260|GO:1990518|GO:0030174|GO:0003697|GO:0033679|GO:0006271|GO:0003678|GO:0000727|GO:0016887|GO:0071162|GO:0005634|GO:0000724|GO:0004386|GO:0005656|GO:0003688|GO:0007049|GO:0003677|GO:0043138|GO:…	nuclear DNA replication	bfu04111|bfu03030|bfu03032|bfu04113
Bcin08g01990		461	460	449	92	93	131	2.4188	5.29379e-59	5.10815e-58	5.3472	up	yes	GO:0055085|GO:0016021|GO:0016020	transmembrane transport
Bcin10g05660		646	741	578	2786	3520	3596	-2.0363	5.41941e-59	5.22433e-58	0.2438	down	yes	GO:0005634|GO:0016021|GO:0006338|GO:0000812|GO:0140849|GO:0016020	ATP-dependent H2AZ histone chaperone activity
Bcin04g03710		551	633	519	127	141	146	2.3304	5.59673e-59	5.39008e-58	5.0294	up	yes	GO:0008410|GO:0003824	catalytic activity
Bcin14g00090		993	1062	899	183	298	330	2.1795	5.6142e-59	5.40172e-58	4.5300	up	yes	GO:0016627|GO:0050660	flavin adenine dinucleotide binding
Bcin02g04410		2333	2386	2068	661	635	712	2.0440	7.33864e-59	7.0541e-58	4.1240	up	yes	GO:0045145|GO:0006259	DNA metabolic process
Bcin15g01630		2246	2171	2293	528	686	804	2.0442	7.79335e-59	7.48401e-58	4.1245	up	yes	GO:0016021|GO:0016020	membrane
Bcin07g04800		3889	3964	3521	1086	1173	1181	2.0150	9.14072e-59	8.76948e-58	4.0417	up	yes	GO:0016021|GO:0046872|GO:0020037|GO:0009405|GO:0016491|GO:0004497|GO:0005506|GO:0016705|GO:0016020	membrane
Bcin15g03820		346	352	324	1432	1788	2119	-2.0786	1.22648e-58	1.17554e-57	0.2367	down	yes	GO:0006419|GO:0043039|GO:0004813|GO:0004812|GO:0005524|GO:0000166	nucleotide binding
Bcin06g05410		1061	1189	1063	332	238	339	2.1472	1.43966e-58	1.37855e-57	4.4297	up	yes	GO:0016021|GO:0016020	membrane
Bcin12g04250		8	8	11	84	227	180	-3.8326	1.53461e-58	1.46806e-57	0.0702	down	yes	GO:0016787|GO:0016791	phosphatase activity
Bcin03g05430		1274	1238	1195	4913	6097	7348	-2.0004	1.73818e-58	1.66122e-57	0.2499	down	yes	GO:0006413|GO:0003743|GO:0003723|GO:0006412	translation
Bcin11g05170		18836	18975	17291	4581	6001	6712	1.9777	1.75074e-58	1.67163e-57	3.9386	up	yes	GO:0005515|GO:0001732|GO:0033290|GO:0005852|GO:0070122|GO:0002183|GO:0008237|GO:0003743|GO:0006413|GO:0008233|GO:0016282|GO:0005737|GO:0006412	cytoplasmic translational initiation
Bcin01g07450	Bcbud23	2913	3072	3077	933	892	901	2.0188	1.94798e-58	1.85819e-57	4.0524	up	yes	GO:0008168|GO:0005634|GO:0000447|GO:0005730|GO:0043527|GO:0016435|GO:0070476|GO:0032259|GO:0008757|GO:0016740|GO:0005737|GO:0000056	tRNA methyltransferase complex
Bcin05g08400	Bcpks21	59	66	59	317	487	525	-2.5378	2.0249e-58	1.92972e-57	0.1722	down	yes	GO:0044249|GO:0008168|GO:0003824|GO:0008152|GO:0031177|GO:0044550|GO:0032259|GO:0016491|GO:1901576|GO:0008757|GO:0016740|GO:0006633|GO:0016746|GO:0004315	organic substance biosynthetic process
Bcin12g01820	Bchca4	1166	1269	1065	249	370	367	2.1329	2.42228e-58	2.30623e-57	4.3859	up	yes	GO:0016787|GO:0005730|GO:0042802|GO:0003676|GO:0006364|GO:0004386|GO:0008186|GO:0042254|GO:0003724|GO:0016887|GO:0032040|GO:0003723|GO:0005524|GO:0000166	small-subunit processome	bfu03009
Bcin06g04460		319	354	403	1463	1886	2261	-2.0677	2.45363e-58	2.33386e-57	0.2385	down	yes	GO:0006725|GO:0003824|GO:0046872|GO:0016702|GO:0019439|GO:0009712|GO:0008199|GO:0018576|GO:0016491|GO:0005506|GO:0051213	dioxygenase activity
Bcin06g05550		45	39	49	231	495	345	-2.6884	2.64385e-58	2.51241e-57	0.1551	down	yes	GO:0005515	protein binding
Bcin11g01910		334	368	302	1473	1819	1898	-2.0721	3.43547e-58	3.26158e-57	0.2378	down	yes
Bcin12g03160	Bcrio2	1768	1872	1597	387	638	536	2.0503	3.68698e-58	3.49705e-57	4.1419	up	yes	GO:0004672|GO:0016310|GO:0046872|GO:0016301|GO:0006468|GO:0016740|GO:0005524|GO:0000166|GO:0004674	phosphorylation	bfu01001|bfu03009|bfu03008
Bcin12g02330		83	84	86	358	631	692	-2.4078	4.12374e-58	3.90761e-57	0.1884	down	yes	GO:0071949|GO:0016491|GO:0016021|GO:0016020	membrane
Bcin02g04010	Bcjac1	2736	2675	2483	670	812	918	2.0200	4.14796e-58	3.92684e-57	4.0559	up	yes	GO:0051259|GO:0051087|GO:0097428|GO:0044571|GO:0001671	[2Fe-2S] cluster assembly	bfu03110|bfu03029
Bcin09g01530	Bctes1	2766	2818	2787	946	795	765	2.0151	4.89729e-58	4.63185e-57	4.0422	up	yes	GO:0047617|GO:0006637	acyl-CoA metabolic process
Bcin06g07430		8588	8731	7920	35909	40847	44162	-1.9638	6.19446e-58	5.85318e-57	0.2564	down	yes	GO:0016021|GO:0016020	membrane
Bcin09g05200		1874	1829	1715	396	612	624	2.0418	6.96862e-58	6.57848e-57	4.1177	up	yes	GO:0016853|GO:0001522|GO:0003723|GO:0009982|GO:0009451	isomerase activity
Bcin10g01070		1754	1601	1436	303	553	585	2.0522	7.60683e-58	7.1742e-57	4.1473	up	yes	GO:0016491	oxidoreductase activity
Bcin12g04910		572	593	607	2221	3082	3633	-2.0198	8.48897e-58	7.99864e-57	0.2466	down	yes
Bcin05g06430		5974	5717	6171	1584	1740	2273	1.9815	8.95056e-58	8.42564e-57	3.9490	up	yes	GO:0006520|GO:0016787|GO:0008864|GO:0016742|GO:0006189|GO:0009058|GO:0006730	amino acid metabolic process
Bcin11g05250		637	657	667	107	182	227	2.2522	9.57762e-58	9.00746e-57	4.7639	up	yes
Bcin02g07310	Bcap6	55	49	57	371	354	461	-2.5781	1.10632e-57	1.03948e-56	0.1675	down	yes	GO:0008233|GO:0016787|GO:0006508|GO:0004190	peptidase activity
Bcin08g04530	Bcatg3	1439	1352	1383	5204	7053	8211	-1.9818	1.12322e-57	1.05437e-56	0.2532	down	yes	GO:0006914|GO:0019787|GO:0061908|GO:0044805|GO:0008152|GO:0000045|GO:0034727|GO:0005829|GO:0005739|GO:0000407|GO:0019776|GO:0006612|GO:0005737|GO:0000422|GO:0006501	mitochondrion	bfu04121|bfu04138|bfu03029|bfu04136|bfu04131
Bcin03g06810		48695	55727	44187	13176	16131	17833	1.9553	1.4354e-57	1.34616e-56	3.8781	up	yes	GO:0005515|GO:0003743|GO:0003723|GO:0006413	translational initiation
Bcin04g06430		134	135	128	646	817	881	-2.2575	1.54916e-57	1.45149e-56	0.2091	down	yes
Bcin16g00070		7	9	13	79	222	194	-3.7349	1.77442e-57	1.66099e-56	0.0751	down	yes	GO:0055085|GO:0022857|GO:0016021|GO:0016020	transmembrane transport
Bcin16g01980	Bcvps68	1212	1289	1156	6408	5146	5969	-1.9815	1.89124e-57	1.76869e-56	0.2532	down	yes	GO:0000329|GO:0016021|GO:0034424|GO:0032511|GO:0016020	Vps55/Vps68 complex
Bcin07g05890		9968	10121	9009	2404	3526	3283	1.9625	2.76397e-57	2.58246e-56	3.8973	up	yes	GO:0006241|GO:0016874|GO:0006541|GO:0006221|GO:0003883|GO:0005524|GO:0000166|GO:0044210	ligase activity
Bcin05g05230		13347	13713	12706	4075	4037	4406	1.9570	3.22528e-57	3.01066e-56	3.8826	up	yes
Bcin05g05620	Bcdeg1	1293	1331	1181	378	351	380	2.0623	3.65041e-57	3.40433e-56	4.1766	up	yes	GO:0016853|GO:0005634|GO:0008033|GO:0001522|GO:0031119|GO:1990481|GO:0003723|GO:0009982|GO:0009451|GO:0005737	cytoplasm	bfu03016
Bcin13g01940		1292	1197	1040	303	313	417	2.0714	3.7863e-57	3.52777e-56	4.2030	up	yes	GO:0046872|GO:0016491|GO:0008270	metal ion binding
Bcin16g01300		1777	1776	1537	7094	8508	8836	-1.9668	3.91667e-57	3.64585e-56	0.2558	down	yes	GO:0016021|GO:0005247|GO:0006821|GO:0055085|GO:1902476|GO:0016020	chloride transmembrane transport
Bcin06g01700	Bcmsy1	1961	1849	1739	398	597	702	2.0246	4.11696e-57	3.82873e-56	4.0688	up	yes	GO:0006418|GO:0004812|GO:0004831|GO:0016874|GO:0003723|GO:0006437|GO:0005524|GO:0000166|GO:0006412	ligase activity	bfu03029|bfu03016|bfu00970|bfu01007
Bcin10g04260		356	347	325	1385	2027	1836	-2.0484	4.62017e-57	4.29273e-56	0.2417	down	yes
Bcin01g09710		974	933	977	218	250	344	2.1396	5.15052e-57	4.78106e-56	4.4063	up	yes	GO:0046872|GO:0016846	metal ion binding
Bcin16g00370		1999	2172	1685	9119	8945	9710	-1.9610	5.5953e-57	5.18912e-56	0.2568	down	yes	GO:0071805|GO:0005887|GO:0005886|GO:0015079|GO:0016020	membrane
Bcin08g02880		7881	8180	7427	28714	40084	43225	-1.9461	5.62595e-57	5.21272e-56	0.2595	down	yes	GO:0005515	protein binding
Bcin04g02760		49	54	63	430	352	406	-2.5506	5.67446e-57	5.25281e-56	0.1707	down	yes
Bcin12g04420		1512	1444	1237	412	406	417	2.0472	5.99821e-57	5.54737e-56	4.1331	up	yes	GO:0005739|GO:0005743|GO:0140053|GO:0016020	mitochondrion
Bcin03g00070		129	111	120	717	713	694	-2.2723	6.00621e-57	5.54965e-56	0.2070	down	yes	GO:0055085|GO:0022857|GO:0016021|GO:0016020	membrane
Bcin13g02120	Bcbud22	895	932	723	215	244	235	2.1644	6.47895e-57	5.98094e-56	4.4828	up	yes
Bcin14g02080		4169	3956	3492	1028	1213	1389	1.9783	6.72639e-57	6.20364e-56	3.9403	up	yes
Bcin07g01690	Bcade2	2550	2651	2458	577	808	999	1.9981	6.80138e-57	6.26703e-56	3.9948	up	yes	GO:0006164|GO:0016829|GO:0046872|GO:0043727|GO:0016831|GO:0005524|GO:0004638|GO:0000166|GO:0006189	carboxy-lyase activity	bfu00230
Bcin02g04720		1373	1353	1446	393	391	456	2.0462	6.88909e-57	6.34202e-56	4.1301	up	yes
Bcin12g04750		78	82	93	463	521	648	-2.3799	7.07122e-57	6.50371e-56	0.1921	down	yes	GO:0004040|GO:0043864	indoleacetamide hydrolase activity
Bcin10g02290	Bcape4	1585	1587	1489	6410	8493	7428	-1.9637	7.35195e-57	6.7557e-56	0.2564	down	yes	GO:0016787|GO:0046872|GO:0006508|GO:0008237|GO:0008233|GO:0008270|GO:0004177	peptidase activity	bfu01002|bfu04131
Bcin09g05740		49	38	28	306	274	353	-2.7309	7.75291e-57	7.11761e-56	0.1506	down	yes	GO:0046872|GO:0016787|GO:0052689|GO:0030600	feruloyl esterase activity
Bcin09g06980		428	363	359	55	92	117	2.4467	8.18597e-57	7.5083e-56	5.4518	up	yes
Bcin14g01890	Bcbmt6	558	583	306	95	138	115	2.3416	9.43078e-57	8.64214e-56	5.0686	up	yes			bfu03009
Bcin13g04750		169	180	170	14	32	25	3.1820	9.97587e-57	9.1333e-56	9.0754	up	yes	GO:0005515	protein binding
Bcin03g04130	Bcpet127	887	847	780	191	251	250	2.1615	1.10101e-56	1.0071e-55	4.4737	up	yes	GO:0005739|GO:0000959	mitochondrial RNA metabolic process
Bcin10g05650	Bcvam7	831	898	849	3953	3786	4725	-1.9787	1.24798e-56	1.14049e-55	0.2537	down	yes	GO:0035091	phosphatidylinositol binding	bfu04130|bfu04131|bfu04138
Bcin09g05760	Bcef1a	768876	774958	720010	163153	278063	296735	1.9347	1.27126e-56	1.1607e-55	3.8230	up	yes	GO:0006414|GO:0005525|GO:0003924|GO:0000166|GO:0006412|GO:0003746	translation	bfu03019|bfu03016|bfu03013|bfu04147|bfu03012|bfu04131
Bcin03g03480		108	79	108	5	3	7	4.5654	1.4093e-56	1.28557e-55	23.6767	up	yes	GO:0016787|GO:0031176|GO:0008152|GO:0030248|GO:0005975|GO:0005576|GO:0000272|GO:0004553|GO:0016798	hydrolase activity, acting on glycosyl bonds
Bcin04g02120	Bcsiw14	2518	2602	2405	11101	11471	13045	-1.9489	1.44295e-56	1.31507e-55	0.2590	down	yes	GO:0008138|GO:0016787|GO:0016021|GO:0004725|GO:0004721|GO:0016791|GO:0006470|GO:0016311|GO:0016020	phosphoprotein phosphatase activity
Bcin06g00170		321	351	318	65	67	78	2.5292	1.7897e-56	1.62961e-55	5.7724	up	yes
Bcin07g04000		277	301	227	924	1520	1836	-2.0934	2.31738e-56	2.10816e-55	0.2343	down	yes	GO:0005975|GO:0030246	carbohydrate metabolic process
Bcin04g00260	Bcpro2	1236	1261	1212	254	382	484	2.0472	2.85828e-56	2.59787e-55	4.1331	up	yes	GO:0050661|GO:0006561|GO:0016491|GO:0008652|GO:0005739|GO:0055129|GO:0004350|GO:0016620	mitochondrion	bfu00332|bfu00330
Bcin05g05130		750	738	689	117	255	225	2.1870	3.26919e-56	2.96865e-55	4.5537	up	yes
Bcin04g06140		805	771	798	189	203	263	2.1618	3.40282e-56	3.08719e-55	4.4746	up	yes	GO:0006561|GO:0004735|GO:0016021|GO:0016020	membrane
Bcin08g05540	CND1	38986	35426	37190	202089	139074	172600	-1.9272	3.51181e-56	3.18319e-55	0.2629	down	yes
Bcin02g09250		312	344	328	1364	1636	1992	-2.0360	3.56022e-56	3.22416e-55	0.2438	down	yes
Bcin11g00160	Bcmet14	3857	3780	4016	859	1290	1585	1.9626	4.24363e-56	3.83958e-55	3.8976	up	yes	GO:0019379|GO:0004020|GO:0009086|GO:0016301|GO:0019344|GO:0000103|GO:0016740|GO:0000096|GO:0005524|GO:0000166|GO:0016310|GO:0070814	sulfate assimilation, phosphoadenylyl sulfate reduction by phosphoadenylyl-sulfate reductase (thioredoxin)
Bcin10g03160		106	100	101	683	550	604	-2.3010	4.24924e-56	3.84119e-55	0.2029	down	yes
Bcin14g05230	Bcutp5	6584	6833	5933	1823	2130	2205	1.9468	4.60706e-56	4.1609e-55	3.8553	up	yes			bfu03009|bfu03008
Bcin06g02110		198	221	183	943	1049	1264	-2.1362	4.7541e-56	4.28983e-55	0.2275	down	yes
Bcin06g04850		724	817	718	189	169	259	2.1707	5.20661e-56	4.69392e-55	4.5024	up	yes	GO:0016787|GO:0003824|GO:0030246|GO:0008152|GO:0005975|GO:0004553|GO:0016798	hydrolase activity, acting on glycosyl bonds
Bcin13g04680		885	832	827	3966	3899	4305	-1.9671	5.45843e-56	4.91651e-55	0.2558	down	yes	GO:0016021|GO:0055085|GO:0035672|GO:0035673|GO:0016020	oligopeptide transmembrane transport
Bcin05g00090		28293	31094	25051	6566	10631	10274	1.9278	5.46551e-56	4.91847e-55	3.8047	up	yes	GO:0003676|GO:0006413|GO:0005524|GO:0002183|GO:0005737|GO:0016787|GO:0031047|GO:0033592|GO:1901195|GO:0000166|GO:0010494|GO:0003724|GO:0003743|GO:0016887|GO:0031370|GO:1990625|GO:0006412|GO:0005634|GO:0004386|GO:0003723|GO:0000390|GO:0003729	cytoplasmic stress granule
Bcin13g03020		12350	12336	11335	4315	3558	3516	1.9346	5.55935e-56	4.99842e-55	3.8228	up	yes	GO:0006163|GO:0003824	purine nucleotide metabolic process
Bcin06g03160	Bcsod2	91	80	122	502	567	744	-2.3109	6.06916e-56	5.45191e-55	0.2015	down	yes	GO:0046872|GO:0006801	metal ion binding
Bcin01g10390		142	213	155	648	1175	1015	-2.1683	6.11622e-56	5.48925e-55	0.2225	down	yes	GO:0016021|GO:0016020	membrane
Bcin03g05540		509	457	461	1902	2432	2720	-1.9987	6.46474e-56	5.79685e-55	0.2502	down	yes	GO:0016021|GO:0005254|GO:0006811|GO:1902476|GO:0016020	chloride transmembrane transport
Bcin01g02890		530	513	486	1752	3303	2489	-1.9938	6.50566e-56	5.82832e-55	0.2511	down	yes	GO:0008270	zinc ion binding
Bcin11g00390	Bcgst3	285	321	322	1545	1311	1810	-2.0357	7.65555e-56	6.85236e-55	0.2439	down	yes			bfu00480|bfu02000
Bcin06g02820	Bcdps1	5908	5773	4805	1354	1848	2086	1.9465	7.72665e-56	6.90367e-55	3.8545	up	yes	GO:0006418|GO:0004812|GO:0006422|GO:0005737|GO:0005524|GO:0004815|GO:0000166	cytoplasm	bfu03016|bfu00970|bfu01007
Bcin05g05310	Bctos1	309	363	277	1270	1654	1869	-2.0336	7.72416e-56	6.90367e-55	0.2442	down	yes
Bcin03g05670		445	407	367	84	88	114	2.3897	8.51197e-56	7.59857e-55	5.2404	up	yes
Bcin01g11540		148	169	163	1110	678	821	-2.1762	9.4929e-56	8.46669e-55	0.2213	down	yes	GO:0003824	catalytic activity
Bcin06g00970		1750	1689	1751	10120	6022	7850	-1.9402	9.53529e-56	8.49693e-55	0.2606	down	yes
Bcin01g06040		2390	2739	2330	11162	12278	11302	-1.9331	9.99247e-56	8.89641e-55	0.2619	down	yes	GO:0016021|GO:0008519|GO:0005886|GO:0072488|GO:0016020	plasma membrane
Bcin14g02270		1282	1298	1103	321	377	405	2.0355	1.17132e-55	1.04191e-54	4.0996	up	yes	GO:0005524|GO:0016887	ATP hydrolysis activity
Bcin07g01540		109221	116337	105213	23925	41901	43357	1.9162	1.38666e-55	1.23237e-54	3.7742	up	yes	GO:0000166|GO:0005525|GO:0003924|GO:0006412	nucleotide binding
Bcin03g02320		20884	20228	19686	5076	6971	7880	1.9195	1.89033e-55	1.6785e-54	3.7830	up	yes	GO:0001732|GO:0033290|GO:0016021|GO:0005852|GO:0002183|GO:0006413|GO:0003743|GO:0016282|GO:0005737|GO:0006412|GO:0016020	cytoplasmic translational initiation
Bcin05g07480	Bccdc1	2176	2361	2245	800	648	634	1.9766	1.92996e-55	1.71218e-54	3.9356	up	yes	GO:0016787|GO:0016021|GO:0006506|GO:0016020	membrane	bfu00563|bfu04131
Bcin04g05080		614	610	510	122	183	147	2.2356	2.13959e-55	1.89647e-54	4.7096	up	yes	GO:0007064|GO:0031390	mitotic sister chromatid cohesion
Bcin07g06110	Bcalo2	330	340	366	1666	1517	1959	-2.0148	2.44981e-55	2.16952e-54	0.2475	down	yes	GO:0016491	oxidoreductase activity
Bcin07g03430	Bcgst14	631	590	645	2334	3227	3510	-1.9695	2.64329e-55	2.33879e-54	0.2553	down	yes
Bcin02g01730		109	98	109	425	628	869	-2.2773	2.70158e-55	2.38827e-54	0.2063	down	yes	GO:0016651|GO:0016491	oxidoreductase activity
Bcin13g00010		228	177	197	22	45	32	2.9124	2.74933e-55	2.42833e-54	7.5285	up	yes	GO:0046872|GO:0020037|GO:0009405|GO:0016491|GO:0004497|GO:0005506|GO:0016705	metal ion binding
Bcin15g00460		663	735	615	131	216	201	2.1846	3.01613e-55	2.66164e-54	4.5459	up	yes	GO:0005739	mitochondrion
Bcin01g05930	Bchhk17	7462	7732	6404	2053	2639	2256	1.9272	3.60381e-55	3.17744e-54	3.8033	up	yes	GO:0000160|GO:0007165|GO:0016772|GO:0000155|GO:0016310	phosphorelay signal transduction system
Bcin08g05450		7	8	14	204	120	132	-3.6871	4.04011e-55	3.55877e-54	0.0776	down	yes
Bcin14g02650		449	503	417	1964	2375	2313	-1.9868	4.04342e-55	3.55877e-54	0.2523	down	yes
Bcin10g03170	Bctpt1	1036	1120	901	257	302	325	2.0850	4.27773e-55	3.7617e-54	4.2428	up	yes	GO:0000215|GO:0003950|GO:0016740	tRNA 2'-phosphotransferase activity	bfu03016
Bcin09g04620		19719	18946	20436	7237	5478	6334	1.9126	4.42326e-55	3.88626e-54	3.7649	up	yes
Bcin08g01950		894	944	831	165	297	309	2.1091	5.55235e-55	4.874e-54	4.3142	up	yes	GO:0016021|GO:0016020	membrane
Bcin11g03580		5207	5425	5360	23299	26561	23674	-1.9106	5.58462e-55	4.89803e-54	0.2660	down	yes	GO:0016021|GO:0008519|GO:0005886|GO:0015398|GO:0072488|GO:0016020	high-affinity secondary active ammonium transmembrane transporter activity
Bcin08g02270		2385	2490	2253	765	664	797	1.9643	5.63983e-55	4.94213e-54	3.9023	up	yes	GO:0005778|GO:0005779|GO:0016559|GO:0016020	membrane
Bcin01g06960	Bccir1	7900	8267	8004	2613	2392	2800	1.9200	6.56074e-55	5.74409e-54	3.7842	up	yes	GO:0005759|GO:0005739|GO:0009055|GO:0022900	electron transport chain	bfu99982
Bcin05g02050	Bcalo1	188	246	210	948	934	1533	-2.0982	9.16361e-55	8.01596e-54	0.2336	down	yes	GO:0016491	oxidoreductase activity	bfu00053
Bcin13g05810		45029	46086	40022	10390	15481	17703	1.9019	9.86849e-55	8.62502e-54	3.7371	up	yes	GO:0016491|GO:0016620	oxidoreductase activity
Bcin03g05710		63	59	61	396	328	514	-2.4572	1.21461e-54	1.06064e-53	0.1821	down	yes	GO:0008061|GO:0005975|GO:0016810	hydrolase activity, acting on carbon-nitrogen (but not peptide) bonds
Bcin04g06560		1214	1400	1183	5851	6543	5127	-1.9255	1.47586e-54	1.28765e-53	0.2632	down	yes	GO:0005085|GO:0005515|GO:0007264	protein binding
Bcin06g04250		94	92	81	345	725	582	-2.3133	1.49162e-54	1.30027e-53	0.2012	down	yes
Bcin03g02950	Bcrpf1	1379	1350	1296	356	444	437	2.0005	1.86012e-54	1.62008e-53	4.0013	up	yes	GO:0042134|GO:0005730|GO:0000463|GO:0006364|GO:0000055|GO:0030687|GO:0042254|GO:0000466|GO:0019843	preribosome, large subunit precursor	bfu03009
Bcin02g08830	Bcpks18	719	706	629	2206	3724	3933	-1.9479	1.92396e-54	1.67423e-53	0.2592	down	yes	GO:0016787|GO:0008168|GO:0008236|GO:0003824|GO:0008152|GO:0006508|GO:0032259|GO:0008757|GO:0016740|GO:0016746|GO:0009058	biosynthetic process
Bcin12g03520		142	118	118	808	585	721	-2.2058	2.17052e-54	1.88715e-53	0.2168	down	yes
Bcin05g02040		128	74	115	1	12	11	4.0747	2.33731e-54	2.0304e-53	16.8508	up	yes	GO:0016021|GO:0016020	membrane
Bcin06g01000		3932	4081	3888	1142	1354	1349	1.9264	2.7222e-54	2.3627e-53	3.8011	up	yes
Bcin01g08200		228	197	189	714	1104	1465	-2.0955	3.0329e-54	2.63009e-53	0.2340	down	yes	GO:0016021|GO:0016020	membrane
Bcin10g03890		8415	8985	8267	2117	3442	2907	1.9058	3.15742e-54	2.7357e-53	3.7471	up	yes
Bcin05g07840	Bcvps70	1088	1224	936	4009	5079	6115	-1.9229	3.6671e-54	3.17456e-53	0.2637	down	yes	GO:0016021|GO:0046872|GO:0008237|GO:0008233|GO:0016020	metallopeptidase activity
Bcin07g03110		348	325	299	1143	1653	2037	-1.9982	3.89291e-54	3.36713e-53	0.2503	down	yes	GO:0051537|GO:0019679|GO:0016829|GO:0047547	2 iron, 2 sulfur cluster binding
Bcin07g06820		8375	8338	8178	24697	43220	47454	-1.8913	4.14349e-54	3.58078e-53	0.2696	down	yes
Bcin11g04760		876	854	886	219	285	251	2.0904	5.27134e-54	4.55153e-53	4.2585	up	yes	GO:0030677|GO:0001682	ribonuclease P complex
Bcin01g02070		1993	1843	1889	489	608	726	1.9593	5.48074e-54	4.72826e-53	3.8886	up	yes	GO:0005743|GO:0032979	protein insertion into mitochondrial inner membrane from matrix
Bcin07g01660		450	427	477	98	101	144	2.2885	5.66483e-54	4.88287e-53	4.8855	up	yes
Bcin05g05300		953	935	878	3658	4382	4903	-1.9245	6.09996e-54	5.25341e-53	0.2634	down	yes	GO:0016021|GO:0016020	membrane
Bcin06g02030		706	671	614	95	234	232	2.1569	6.11173e-54	5.25903e-53	4.4595	up	yes	GO:0003824	catalytic activity
Bcin13g00450		1214	1427	1241	263	463	489	1.9933	6.5633e-54	5.64275e-53	3.9816	up	yes
Bcin12g03250		787	796	641	176	218	233	2.1239	8.65877e-54	7.43793e-53	4.3586	up	yes	GO:0046872|GO:0000287|GO:0008897	metal ion binding
Bcin06g00720		562	546	561	2497	2512	2888	-1.9470	8.89451e-54	7.63388e-53	0.2594	down	yes
Bcin07g06050		1435	1334	1626	306	550	541	1.9764	9.82236e-54	8.42301e-53	3.9350	up	yes
Bcin03g07520	Bcmto1	2795	3050	2603	810	949	960	1.9294	1.07393e-53	9.20142e-53	3.8090	up	yes	GO:0070899|GO:0050660|GO:0008033|GO:0002098|GO:0005739	mitochondrion	bfu03016|bfu03036
Bcin09g04000	BcmtfA	3946	3983	3793	1200	1356	1247	1.9140	1.22821e-53	1.05143e-52	3.7686	up	yes
Bcin16g03870		564	617	521	173	118	159	2.1924	1.38767e-53	1.18693e-52	4.5707	up	yes	GO:0016491	oxidoreductase activity
Bcin04g00860		236	194	190	813	1137	1305	-2.0804	1.4016e-53	1.19781e-52	0.2364	down	yes	GO:0004197|GO:0006508	cysteine-type endopeptidase activity
Bcin10g03900		4651	4737	4740	1303	1529	1827	1.9057	1.58305e-53	1.35173e-52	3.7468	up	yes	GO:0006310|GO:0000002|GO:0000150|GO:0003697	mitochondrial genome maintenance
Bcin07g03950	Bcdbp9	1541	1525	1170	352	442	534	1.9762	1.61432e-53	1.37726e-52	3.9346	up	yes	GO:0032508|GO:0016787|GO:0005730|GO:0005634|GO:0003676|GO:0000463|GO:0006364|GO:0004386|GO:0003678|GO:0042254|GO:0003724|GO:0016887|GO:0003723|GO:0005524|GO:0000166|GO:0033677	maturation of LSU-rRNA from tricistronic rRNA transcript (SSU-rRNA, 5.8S rRNA, LSU-rRNA)	bfu03009
Bcin01g01740		573	545	540	2733	2441	2578	-1.9419	1.72602e-53	1.4713e-52	0.2603	down	yes	GO:0005524|GO:0016887|GO:0000166	nucleotide binding
Bcin03g01030	Bcmir1	111448	109655	107819	31599	37484	41390	1.8757	1.79252e-53	1.52669e-52	3.6698	up	yes	GO:0005347|GO:0016021|GO:0055085|GO:0005739|GO:0005315|GO:1990547|GO:0005743|GO:0016020	mitochondrion	bfu04147|bfu02000
Bcin01g04230	Bcmet16	379	366	392	65	84	129	2.3545	1.81099e-53	1.54111e-52	5.1143	up	yes	GO:0019379|GO:0003824|GO:0004604|GO:0016491|GO:0000103|GO:0006750|GO:0070814|GO:0016667	oxidoreductase activity, acting on a sulfur group of donors
Bcin01g07100	Bcctr1	164	148	148	34	15	9	3.1924	1.93712e-53	1.64705e-52	9.1415	up	yes	GO:0016021|GO:0006811|GO:0035434|GO:0006878|GO:0006825|GO:0005375|GO:0016020	copper ion transport	bfu02000
Bcin04g03060	Bctrp5	3657	3909	3200	982	1169	1370	1.9128	2.0934e-53	1.77841e-52	3.7654	up	yes	GO:0016829|GO:0000162|GO:0044281|GO:0009073|GO:1901564|GO:0008652|GO:0006568|GO:0004834	organonitrogen compound metabolic process	bfu00400|bfu00260
Bcin12g00620		68	66	56	509	297	414	-2.4150	2.12287e-53	1.80192e-52	0.1875	down	yes
Bcin08g04730	Bcfbp1	2314	2385	2303	7882	11482	12811	-1.8872	2.77941e-53	2.35721e-52	0.2703	down	yes	GO:0016787|GO:0042578|GO:0046872|GO:0016791|GO:0005975|GO:0042132	hydrolase activity	bfu00010|bfu00680|bfu00030|bfu04147|bfu00051
Bcin10g05780		185	165	166	836	1088	799	-2.1094	3.3184e-53	2.81193e-52	0.2317	down	yes	GO:0016021|GO:0097038|GO:0032541|GO:0005789|GO:0140042|GO:0005783|GO:0016740|GO:0008374|GO:0016746|GO:0016020	perinuclear endoplasmic reticulum
Bcin05g05830		451	573	440	1681	2867	2408	-1.9440	3.73464e-53	3.16197e-52	0.2599	down	yes	GO:0016787|GO:0008236|GO:0004252|GO:0046872|GO:0005615|GO:0006508|GO:0008233	peptidase activity
Bcin03g04750		8427	9069	7069	2814	2661	2585	1.8852	3.90042e-53	3.29955e-52	3.6940	up	yes	GO:0055085|GO:0016021|GO:0005509|GO:0016020	transmembrane transport
Bcin01g05620		368	351	328	1263	1754	2081	-1.9713	3.93284e-53	3.32416e-52	0.2550	down	yes	GO:0016021|GO:0016020	membrane
Bcin07g06440		159	191	180	833	986	975	-2.1012	4.10353e-53	3.46551e-52	0.2331	down	yes	GO:0055085|GO:0022857|GO:0016021|GO:0016020	membrane
Bcin10g00130		8759	9187	8311	2758	2972	2975	1.8828	4.53474e-53	3.82645e-52	3.6878	up	yes	GO:0005515|GO:0046872	metal ion binding
Bcin11g05160	Bcsah1	59065	59165	56791	16650	18549	24024	1.8683	4.91512e-53	4.14393e-52	3.6511	up	yes	GO:0016787|GO:0006656|GO:0006641|GO:0019510|GO:0004013|GO:0006730	S-adenosylhomocysteine catabolic process	bfu04147|bfu01009|bfu00270
Bcin01g01510		5515	5644	5077	1656	1845	1855	1.8918	5.07771e-53	4.2774e-52	3.7110	up	yes	GO:0016787|GO:0070084|GO:0046872|GO:0036211|GO:0006508|GO:0004177|GO:0008233|GO:0005737|GO:0070006	protein modification process
Bcin01g02950		294	287	246	1298	1125	1613	-1.9939	5.42094e-53	4.5627e-52	0.2511	down	yes
Bcin12g01260		3524	3612	3351	907	1288	1265	1.9046	6.03657e-53	5.0766e-52	3.7441	up	yes
Bcin12g01030		1332	1336	1389	429	440	395	1.9676	6.29485e-53	5.28936e-52	3.9111	up	yes	GO:0016021|GO:0016020	membrane
Bcin10g00390		1560	1626	1641	6723	6782	8472	-1.8876	6.33952e-53	5.32244e-52	0.2703	down	yes	GO:0005525|GO:0003924	GTPase activity
Bcin07g01300	BcCHSVII	1856	1988	1581	8975	7273	7966	-1.8841	7.10444e-53	5.95964e-52	0.2709	down	yes	GO:0016021|GO:0004100|GO:0016757|GO:0016758|GO:0016740|GO:0005886|GO:0048315|GO:0016020	conidium formation
Bcin06g03150		951	947	1019	4257	4319	4801	-1.9017	7.11388e-53	5.96256e-52	0.2676	down	yes	GO:0090305|GO:0016021|GO:0004521|GO:0090502|GO:0016020	RNA phosphodiester bond hydrolysis, endonucleolytic
Bcin07g05680		269	259	281	1453	1134	1418	-2.0222	8.1222e-53	6.802e-52	0.2462	down	yes	GO:0055085|GO:0022857|GO:0016021|GO:0016020	membrane
Bcin07g00480		1330	1478	1182	349	454	451	1.9671	8.59053e-53	7.1882e-52	3.9097	up	yes
Bcin11g01880	Bcdap1	1480	1682	1663	6171	7453	8360	-1.8836	1.02459e-52	8.56618e-52	0.2710	down	yes	GO:0006696|GO:0008047|GO:0016021|GO:0016020	ergosterol biosynthetic process	bfu04147
Bcin10g05880	Bcrcm1	734	694	682	164	220	219	2.1099	1.04589e-52	8.73695e-52	4.3165	up	yes	GO:0008168|GO:0001510|GO:0008173|GO:0032259|GO:0008757|GO:0016740|GO:0003723	RNA methyltransferase activity	bfu03009
Bcin08g05100		17599	18880	15858	6159	5800	5433	1.8668	1.15274e-52	9.6215e-52	3.6473	up	yes	GO:0005524|GO:0016874|GO:0000166|GO:0046872	nucleotide binding
Bcin12g06370	Bcbot4	335	440	334	1321	1986	2014	-1.9568	1.20014e-52	1.00088e-51	0.2576	down	yes	GO:0016021|GO:0020037|GO:0009405|GO:0004497|GO:0005506|GO:0016705|GO:0016020	membrane
Bcin10g03010		3143	3444	2612	11223	14370	15827	-1.8708	1.23315e-52	1.02756e-51	0.2734	down	yes	GO:0006914	autophagy
Bcin08g02500	Bcxdj1	4296	4441	3868	1040	1582	1584	1.8912	1.30521e-52	1.0867e-51	3.7095	up	yes	GO:0031072|GO:0030544|GO:0046872|GO:0051082|GO:0006457|GO:0005524|GO:0009408	Hsp70 protein binding	bfu03029|bfu03110|bfu04141
Bcin08g04500		6562	6500	5950	1758	2060	2571	1.8781	1.61408e-52	1.34274e-51	3.6759	up	yes
Bcin02g09340		198	205	147	638	1067	1189	-2.0821	1.63069e-52	1.35544e-51	0.2362	down	yes	GO:0005634|GO:0003676|GO:0000981|GO:0006355|GO:0006357|GO:0003723|GO:0008270	regulation of transcription by RNA polymerase II
Bcin15g01710		55	45	44	355	287	366	-2.5197	1.69198e-52	1.40521e-51	0.1744	down	yes	GO:0051118|GO:0016787	glucan endo-1,3-alpha-glucosidase activity
Bcin11g03740	Bcrli1	10440	10649	9191	2689	3663	3886	1.8687	1.83819e-52	1.52538e-51	3.6521	up	yes	GO:0005524|GO:0016887|GO:0000166	nucleotide binding	bfu03009
Bcin09g03160	Bcscl1	837	810	785	3284	3615	4286	-1.9009	1.91383e-52	1.58683e-51	0.2678	down	yes	GO:0005634|GO:0006511|GO:0051603|GO:0019773|GO:0005839|GO:0043161|GO:0010499|GO:0005737|GO:0000502|GO:0004298	proteasome-mediated ubiquitin-dependent protein catabolic process	bfu03051|bfu03050|bfu01002
Bcin02g00120		2987	3214	2562	706	978	1224	1.9023	1.99508e-52	1.65283e-51	3.7380	up	yes	GO:0006418|GO:0046872|GO:0004812|GO:0016874|GO:0004817|GO:0005524|GO:0006423|GO:0000166|GO:0006412	ligase activity
Bcin15g04750		18	27	17	199	153	263	-3.0145	2.43167e-52	2.01286e-51	0.1238	down	yes	GO:0016712|GO:0016021|GO:0046872|GO:0020037|GO:0009405|GO:0016491|GO:0004497|GO:0005506|GO:0016705|GO:0016020	membrane
Bcin13g01250		137	147	132	18	16	17	3.2981	2.81483e-52	2.3281e-51	9.8360	up	yes
Bcin16g00330		102	103	125	657	514	685	-2.1993	3.08569e-52	2.55002e-51	0.2177	down	yes	GO:0016787	hydrolase activity
Bcin05g06800	Bcrok1	1730	1854	1641	482	655	544	1.9305	3.0901e-52	2.55156e-51	3.8119	up	yes	GO:0016787|GO:0003676|GO:0004386|GO:0030490|GO:0003724|GO:0003723|GO:0005524|GO:0000166	RNA binding	bfu03009
Bcin12g02980		2030	2213	2029	414	769	905	1.9124	5.37065e-52	4.43101e-51	3.7644	up	yes	GO:0016021|GO:0016020	membrane
Bcin02g00660	Bcsgt1	1121	1156	1101	3842	5119	6487	-1.8794	5.39104e-52	4.44417e-51	0.2718	down	yes	GO:0005515|GO:0051087	protein binding
Bcin12g04580		45201	48956	39801	11466	17001	17537	1.8483	5.75136e-52	4.7373e-51	3.6007	up	yes	GO:0005515	protein binding
Bcin13g03870		1115	1264	1089	317	397	376	1.9646	6.08267e-52	5.00608e-51	3.9031	up	yes	GO:0016021|GO:0046872|GO:0030001|GO:0005215|GO:0016887|GO:0005524|GO:0000166|GO:0016020	ATP binding
Bcin04g00600	Bcyfh7	102	97	81	383	503	766	-2.2410	6.78532e-52	5.57979e-51	0.2115	down	yes	GO:0005524|GO:0016301	kinase activity
Bcin10g03210		664	636	562	2362	2969	3253	-1.9028	7.64035e-52	6.27775e-51	0.2674	down	yes	GO:0016787|GO:0030145|GO:0046872|GO:0008237|GO:0070006|GO:0004177	metallopeptidase activity
Bcin03g04890		1044	1022	970	4373	4307	4997	-1.8790	8.75646e-52	7.18891e-51	0.2719	down	yes	GO:0019239	deaminase activity
Bcin04g06540		221	219	210	909	1205	1167	-2.0337	9.94533e-52	8.15826e-51	0.2442	down	yes
Bcin12g02230		66	57	53	346	439	361	-2.4099	1.10952e-51	9.09403e-51	0.1882	down	yes
Bcin03g03190		283	306	265	1451	1131	1465	-1.9625	1.3895e-51	1.13796e-50	0.2566	down	yes
Bcin01g01070		3019	3158	2498	769	982	1149	1.8840	1.66858e-51	1.3654e-50	3.6911	up	yes	GO:0016021|GO:0008324|GO:0055085|GO:0030001|GO:0006811|GO:0006812|GO:0098655|GO:0016020	metal ion transport
Bcin05g05050		165	191	204	471	1150	1331	-2.0572	1.75406e-51	1.43418e-50	0.2403	down	yes
Bcin03g02430	Bcrpc19	1024	1021	953	266	329	322	2.0059	1.94816e-51	1.59158e-50	4.0164	up	yes	GO:0006384|GO:0055029|GO:0042797|GO:0006386|GO:0042790|GO:0006351|GO:0005736|GO:0001054|GO:0000428|GO:0006360|GO:0006383|GO:0005666|GO:0006361|GO:0046983|GO:0001056|GO:0003899|GO:0005634|GO:0006362|GO:0006363|GO:0003677	nucleus
Bcin03g05140		24	31	26	151	229	334	-2.8102	1.96937e-51	1.6076e-50	0.1426	down	yes	GO:0016787|GO:0016810	hydrolase activity, acting on carbon-nitrogen (but not peptide) bonds
Bcin11g05770		5755	6303	5052	1957	1940	1829	1.8589	1.97545e-51	1.61125e-50	3.6273	up	yes	GO:0008271|GO:0016021|GO:0016020	membrane
Bcin01g07180	Bcmgr2	2262	2160	2147	599	772	805	1.8976	1.98469e-51	1.61746e-50	3.7258	up	yes	GO:0016021|GO:0016020	membrane
Bcin08g04940		111	88	94	578	489	598	-2.2178	2.03243e-51	1.65503e-50	0.2150	down	yes
Bcin01g03490		1108	1110	847	4418	4751	4477	-1.8713	2.09891e-51	1.70777e-50	0.2733	down	yes
Bcin07g06380		7426	7540	7497	35555	28391	33782	-1.8390	2.1645e-51	1.75971e-50	0.2795	down	yes
Bcin15g01940		170	170	171	921	725	975	-2.0706	2.51705e-51	2.04467e-50	0.2381	down	yes	GO:0016021|GO:0016020	membrane
Bcin03g09316		793	753	727	3947	2970	3205	-1.8820	2.562e-51	2.0795e-50	0.2713	down	yes
Bcin14g01680		1826	1727	1630	5841	8535	8828	-1.8538	2.82467e-51	2.29084e-50	0.2767	down	yes	GO:0055114	obsolete oxidation-reduction process
Bcin10g02180		21672	21425	21973	8857	6173	6942	1.8378	2.86481e-51	2.32152e-50	3.5746	up	yes	GO:0031225|GO:0005576|GO:0005618|GO:0016020	membrane
Bcin15g00070		178	179	145	706	812	1098	-2.0759	2.97417e-51	2.40819e-50	0.2372	down	yes	GO:0009228|GO:0009229	thiamine diphosphate biosynthetic process
Bcin01g11520		108	86	120	737	491	505	-2.1928	3.00127e-51	2.42817e-50	0.2187	down	yes	GO:0008757	S-adenosylmethionine-dependent methyltransferase activity
Bcin02g06640	Bcths1	8940	9322	7823	2205	3279	3496	1.8469	3.02516e-51	2.44552e-50	3.5973	up	yes	GO:0004829|GO:0043039|GO:0006418|GO:0004812|GO:0005737|GO:0016874|GO:0006435|GO:0005524|GO:0000166|GO:0006412	ligase activity	bfu03016|bfu00970|bfu01007
Bcin06g01520		223	238	193	40	44	41	2.6686	3.58067e-51	2.89225e-50	6.3581	up	yes	GO:0005739|GO:0045277	respiratory chain complex IV
Bcin14g02190		1299	1344	1172	313	517	397	1.9375	3.58992e-51	2.89739e-50	3.8303	up	yes
Bcin10g00610		450	470	299	1707	1861	2049	-1.9167	4.99317e-51	4.0267e-50	0.2649	down	yes	GO:0016021|GO:0016020	membrane
Bcin06g00320		96	113	121	628	553	637	-2.1717	5.28147e-51	4.25577e-50	0.2220	down	yes
Bcin15g00300		1264	1393	1332	4806	6313	6701	-1.8540	5.86546e-51	4.72255e-50	0.2766	down	yes	GO:0016021|GO:0016020	membrane
Bcin02g06340	Bcprd6	78	69	77	492	424	424	-2.2983	5.93869e-51	4.77766e-50	0.2033	down	yes	GO:0046872|GO:0016491|GO:0004601|GO:0098869	cellular oxidant detoxification
Bcin08g02030		255	254	249	1312	1096	1258	-1.9907	8.38661e-51	6.7416e-50	0.2516	down	yes	GO:0016021|GO:0016020	membrane
Bcin06g03200	Bcrrp46	724	711	754	209	203	235	2.0518	1.01305e-50	8.13689e-50	4.1463	up	yes	GO:0006364|GO:0005730|GO:0000176	nuclear exosome (RNase complex)
Bcin12g03770	Bcnop53	2691	2749	2407	736	1033	863	1.8720	1.12309e-50	9.01348e-50	3.6604	up	yes	GO:0000027|GO:0005730|GO:0005634|GO:0042254|GO:0005654	ribosome biogenesis
Bcin04g04590		599	623	576	2763	2560	2749	-1.8816	1.15227e-50	9.2403e-50	0.2714	down	yes	GO:0016788	hydrolase activity, acting on ester bonds
Bcin12g00950		117	108	90	18	3	4	3.8154	1.18997e-50	9.53497e-50	14.0781	up	yes	GO:0016787|GO:0016985|GO:0008152|GO:0005975|GO:0046355|GO:0071704|GO:0004553|GO:0016798	mannan catabolic process
Bcin07g05360		113	94	76	5	4	11	4.1163	1.42337e-50	1.13961e-49	17.3430	up	yes
Bcin14g02330	Bcrrp7	1045	1061	901	314	273	339	1.9843	1.53428e-50	1.22742e-49	3.9566	up	yes			bfu03009|bfu03008
Bcin14g04550		17021	18891	15124	5827	5825	5887	1.8243	1.69348e-50	1.35371e-49	3.5413	up	yes	GO:0006629|GO:0005794|GO:0000139|GO:0005795|GO:0005509|GO:0004609|GO:0016829|GO:0010008|GO:0016831|GO:0005768|GO:0006646|GO:0008654|GO:0046474|GO:0016540|GO:0016020	glycerophospholipid biosynthetic process
Bcin02g07930		3916	3568	3635	1051	1257	1499	1.8523	1.83261e-50	1.46375e-49	3.6107	up	yes	GO:0016491	oxidoreductase activity
Bcin11g05290	Bcdph5	1611	1573	1579	406	548	629	1.8999	2.09552e-50	1.67241e-49	3.7317	up	yes	GO:0008168|GO:0017183|GO:0032259|GO:0016740|GO:0004164	transferase activity	bfu03012
Bcin15g02990		795	712	702	169	220	277	2.0416	2.52026e-50	2.00979e-49	4.1170	up	yes	GO:0032508|GO:0031261|GO:0006267|GO:0006268|GO:0005524|GO:0005737|GO:0031298|GO:0016787|GO:0003677|GO:0006270|GO:0042555|GO:0033260|GO:0031507|GO:0017116|GO:0000166|GO:0006260|GO:0030174|GO:0003697|GO:0003678|GO:0000727|GO:0016887|GO:0071162|GO:0005634|GO:0004386|GO:0000781|GO:0005656|GO:0003688|GO:0007049|GO:0003682|GO:0031509|GO:0043596	DNA unwinding involved in DNA replication
Bcin03g01090	Bcnop16	2805	2865	2805	754	972	1167	1.8606	2.60413e-50	2.0747e-49	3.6316	up	yes	GO:0005634|GO:0005730|GO:0006364|GO:1990904|GO:0042273|GO:0030687|GO:0042254	preribosome, large subunit precursor
Bcin13g05350		103	97	102	558	560	561	-2.1848	2.6058e-50	2.0747e-49	0.2199	down	yes	GO:0061630|GO:0008270	zinc ion binding
Bcin11g06130	Bcclg1	23847	26302	19595	5529	10227	8761	1.8158	3.53435e-50	2.81176e-49	3.5205	up	yes	GO:0000079|GO:0019901	protein kinase binding
Bcin05g07160	Bcrmd5	1430	1462	1352	4971	6204	7588	-1.8365	3.67625e-50	2.92232e-49	0.2800	down	yes	GO:0045721|GO:0046872|GO:0004842|GO:0061630|GO:0043161|GO:0005737	negative regulation of gluconeogenesis	bfu04121
Bcin04g03970	Bcret1	2488	2668	2224	709	947	833	1.8625	4.68109e-50	3.71814e-49	3.6364	up	yes	GO:0006351|GO:0000428|GO:0000785|GO:0003677|GO:0046872|GO:0016779|GO:0042797|GO:0001056|GO:0006384|GO:0016740|GO:0034062|GO:0003899|GO:0006386|GO:0006383|GO:0005666|GO:0032549	5'-3' RNA polymerase activity	bfu03021|bfu03020
Bcin07g03420		41	55	38	180	311	460	-2.4975	5.28689e-50	4.196e-49	0.1771	down	yes	GO:0016021|GO:0008324|GO:0055085|GO:0030003|GO:0006812|GO:0098771|GO:0098655|GO:0016020	inorganic ion homeostasis
Bcin08g01880	Bcprx5	1080	1126	1087	341	341	377	1.9280	5.82063e-50	4.61595e-49	3.8052	up	yes	GO:0055114	obsolete oxidation-reduction process
Bcin09g03140		2542	2522	2344	9412	11245	11499	-1.8206	6.21325e-50	4.92341e-49	0.2831	down	yes	GO:0016021|GO:0016020	membrane
Bcin06g06810	Bcfcf1	1162	1164	1179	336	377	429	1.9182	7.51171e-50	5.94761e-49	3.7795	up	yes	GO:0005730|GO:0000480|GO:0006364|GO:0004521|GO:0004540|GO:0042254|GO:0032040|GO:0000472|GO:0000447	endonucleolytic cleavage in 5'-ETS of tricistronic rRNA transcript (SSU-rRNA, 5.8S rRNA, LSU-rRNA)	bfu03009|bfu03008
Bcin03g06830		8616	8373	7749	33918	33602	38473	-1.8077	7.87482e-50	6.23019e-49	0.2856	down	yes	GO:0004846|GO:0006144|GO:0016491|GO:0005777|GO:0019628	oxidoreductase activity
Bcin09g03090		6063	5994	5638	1494	1869	2862	1.8259	7.89734e-50	6.23815e-49	3.5453	up	yes	GO:0016021|GO:0008195|GO:0006644|GO:0006629|GO:0016020	lipid metabolic process
Bcin08g03000		34	47	34	299	284	247	-2.5762	7.89553e-50	6.23815e-49	0.1677	down	yes
Bcin16g04630		1002	1156	1031	4839	4082	4973	-1.8386	7.91996e-50	6.25109e-49	0.2796	down	yes
Bcin15g03430		4388	4594	4057	15221	20313	20921	-1.8116	8.13265e-50	6.41391e-49	0.2849	down	yes	GO:0055085|GO:0022857|GO:0016021|GO:0016020	transmembrane transport
Bcin05g06210		82	125	90	6	5	13	3.9259	8.16935e-50	6.43519e-49	15.1989	up	yes	GO:0032259|GO:0008168|GO:0008757	methylation
Bcin09g00140		18386	18443	18791	4517	7861	7360	1.8100	8.17249e-50	6.43519e-49	3.5063	up	yes
Bcin03g04880		1668	1661	1502	5649	8447	6993	-1.8262	8.3761e-50	6.58622e-49	0.2820	down	yes	GO:0016021|GO:0016020	membrane
Bcin16g00680		2	3	0	51	119	101	-5.3800	8.37744e-50	6.58622e-49	0.0240	down	yes
Bcin10g01290		302	312	332	1512	1442	1396	-1.9155	8.44392e-50	6.63328e-49	0.2651	down	yes	GO:0016021|GO:0016020	membrane
Bcin04g03380		299	293	292	64	66	79	2.3759	1.04471e-49	8.20046e-49	5.1906	up	yes	GO:0004721	phosphoprotein phosphatase activity
Bcin07g02000	Bcfmp40	1912	2062	1725	577	625	708	1.8711	1.08087e-49	8.47769e-49	3.6580	up	yes	GO:0070733|GO:0018117|GO:0046872|GO:0016779|GO:0045454|GO:0016740|GO:0005524|GO:0000166	cell redox homeostasis
Bcin03g01520		25923	26178	24751	93291	107874	129150	-1.8006	1.24134e-49	9.72865e-49	0.2871	down	yes	GO:0046872|GO:0016491|GO:0016616|GO:0008270	metal ion binding
Bcin04g01400		119	173	173	492	961	969	-2.0552	1.37372e-49	1.07578e-48	0.2406	down	yes	GO:0055114	obsolete oxidation-reduction process
Bcin10g03820	Bcrpg1	26845	28753	28088	8669	9718	11163	1.8024	1.47729e-49	1.15598e-48	3.4879	up	yes	GO:0001732|GO:0033290|GO:0071540|GO:0005852|GO:0010494|GO:0002183|GO:0006413|GO:0003743|GO:0003723|GO:0016282|GO:0005737|GO:0071541|GO:0006412	eukaryotic translation initiation factor 3 complex, eIF3m	bfu03012
Bcin11g04070		4516	5298	4695	19305	21453	21307	-1.8053	1.51489e-49	1.18447e-48	0.2861	down	yes	GO:0016021|GO:0005388|GO:0006811|GO:0005215|GO:0016887|GO:0006816|GO:0005524|GO:0070588|GO:0000166|GO:0016020	calcium ion transport
Bcin06g00365		81	75	94	421	448	581	-2.2259	1.62798e-49	1.27191e-48	0.2138	down	yes
Bcin03g03870		3739	3977	3877	14093	19522	16214	-1.8056	1.84454e-49	1.43998e-48	0.2861	down	yes
Bcin09g00320		78	96	72	506	507	384	-2.2341	1.9556e-49	1.52549e-48	0.2126	down	yes	GO:0016021|GO:0016020	membrane
Bcin04g02730	Bciki3	4215	4362	4404	1269	1578	1675	1.8247	2.28842e-49	1.78372e-48	3.5423	up	yes	GO:0005515|GO:0005634|GO:0008033|GO:0002098|GO:0033588|GO:0005737	tRNA processing	bfu03016
Bcin15g02080	Bcatp2	142671	145513	140957	44846	50428	57009	1.7942	2.41516e-49	1.88105e-48	3.4683	up	yes	GO:0046961|GO:0043531|GO:1902600|GO:0006754|GO:0005524|GO:0045261|GO:0006811|GO:0042776|GO:0016887|GO:0046933|GO:0046034|GO:0015986|GO:0000166|GO:0005743|GO:0005754|GO:0016020	mitochondrial inner membrane	bfu00190
Bcin03g04100		2525	2800	2496	10278	11566	11693	-1.8074	2.59968e-49	2.02318e-48	0.2857	down	yes
Bcin10g02360		292	270	203	1269	970	1375	-1.9584	2.7724e-49	2.15593e-48	0.2573	down	yes	GO:0005509	calcium ion binding
Bcin09g05240		4489	4857	4185	1441	1982	1238	1.8213	2.92746e-49	2.27474e-48	3.5339	up	yes	GO:0055085|GO:0022857|GO:0016021|GO:0016020	transmembrane transport
Bcin01g00670	Bcsui2	9890	9601	8616	2617	3530	3788	1.8053	3.13595e-49	2.43486e-48	3.4951	up	yes	GO:0043614|GO:0001731|GO:0033290|GO:0003676|GO:0005525|GO:0006413|GO:0003743|GO:0005850|GO:0003723|GO:0005840|GO:1990856|GO:0006412	ribosome	bfu03012|bfu04141|bfu04138
Bcin13g02980	Bctsr2	2249	2339	2098	652	783	847	1.8501	3.45129e-49	2.67762e-48	3.6052	up	yes	GO:0006364	rRNA processing	bfu03009
Bcin08g04310		374	416	380	90	86	134	2.2195	3.65e-49	2.8296e-48	4.6573	up	yes
Bcin05g01760		7725	8046	7349	30075	31251	37094	-1.7939	4.03908e-49	3.1288e-48	0.2884	down	yes	GO:0005634|GO:0003677	DNA binding
Bcin08g00870		937	906	843	238	335	268	1.9705	4.15874e-49	3.219e-48	3.9191	up	yes	GO:0005634|GO:0005737	cytoplasm
Bcin06g00630		493	553	491	119	157	163	2.1097	4.42337e-49	3.4212e-48	4.3159	up	yes	GO:0016787|GO:0006508|GO:0004185|GO:0008233|GO:0004180	carboxypeptidase activity
Bcin12g01900		336	312	263	56	78	88	2.3424	4.68926e-49	3.62405e-48	5.0715	up	yes	GO:0016021|GO:0016020	membrane
Bcin14g04170		94	110	95	488	536	620	-2.1607	4.81884e-49	3.72132e-48	0.2236	down	yes	GO:0055114	obsolete oxidation-reduction process
Bcin10g04330		1031	929	883	3382	4180	4894	-1.8259	5.48765e-49	4.23453e-48	0.2821	down	yes	GO:0016787|GO:0006508|GO:0004185|GO:0008233|GO:0004180	carboxypeptidase activity
Bcin04g00180		534	550	527	141	160	163	2.0898	6.62896e-49	5.11129e-48	4.2569	up	yes
Bcin04g04520		7988	8163	7415	2291	2900	3150	1.8011	6.93989e-49	5.34691e-48	3.4848	up	yes	GO:0016787|GO:0070084|GO:0046872|GO:0006508|GO:0004177|GO:0008233|GO:0005737|GO:0070006	aminopeptidase activity
Bcin01g06600		12296	12431	11837	3633	4927	4413	1.7941	7.73866e-49	5.95776e-48	3.4680	up	yes	GO:0016829	lyase activity
Bcin13g04840		1441	1668	1234	4509	7794	6476	-1.8092	8.06636e-49	6.20528e-48	0.2854	down	yes
Bcin04g04550		699	666	651	149	256	208	2.0247	8.07673e-49	6.20849e-48	4.0691	up	yes	GO:0046872|GO:0090560|GO:0017183|GO:0051536|GO:0016740|GO:0051539	4 iron, 4 sulfur cluster binding
Bcin02g07150		4295	4336	3778	1163	1482	1712	1.8147	8.34136e-49	6.40699e-48	3.5178	up	yes	GO:0140662|GO:0051082|GO:0016887|GO:0051086|GO:0006457|GO:0005832|GO:0005524|GO:0005737|GO:0000166	chaperone mediated protein folding independent of cofactor
Bcin01g04740		688	624	594	196	195	172	2.0386	8.8969e-49	6.82846e-48	4.1085	up	yes
Bcin07g05470		683	796	766	1969	3711	4346	-1.8312	9.65868e-49	7.40745e-48	0.2810	down	yes	GO:0005524|GO:0004386|GO:0016887	ATP hydrolysis activity
Bcin07g00050		666	581	484	122	178	214	2.0632	1.05404e-48	8.07745e-48	4.1791	up	yes	GO:0016021|GO:0016020	membrane
Bcin04g04360	Bcaco2	5406	5652	4605	1402	2016	2118	1.8059	1.06679e-48	8.16892e-48	3.4964	up	yes	GO:0016829|GO:0046872|GO:0006099|GO:0005739|GO:0051536|GO:0051539|GO:0003994	iron-sulfur cluster binding	bfu00300
Bcin09g00530		70	46	64	316	369	441	-2.3326	1.07658e-48	8.2376e-48	0.1985	down	yes	GO:0055085|GO:0015267|GO:0016021|GO:0016020	transmembrane transport
Bcin03g00800		1029	1106	1055	4869	4053	4736	-1.8149	1.19804e-48	9.15995e-48	0.2842	down	yes
Bcin01g04430		5	9	6	148	92	112	-3.8566	1.26276e-48	9.64746e-48	0.0690	down	yes	GO:0055085|GO:0022857|GO:0016021|GO:0016020	transmembrane transport
Bcin16g03910	Bcpet100	1836	1869	1940	615	666	641	1.8460	1.74074e-48	1.3289e-47	3.5949	up	yes	GO:0005739|GO:0016021|GO:0033617|GO:0016020	membrane
Bcin02g05190	Bcerv1	1592	1642	1650	478	523	668	1.8535	2.5111e-48	1.91555e-47	3.6138	up	yes	GO:0016971|GO:0006879|GO:0016972|GO:0045041|GO:0016491|GO:0034599|GO:0005758	mitochondrial intermembrane space	bfu03029
Bcin14g03700		35	30	26	225	222	260	-2.6628	2.55013e-48	1.94384e-47	0.1579	down	yes	GO:0016747|GO:0008080	acyltransferase activity, transferring groups other than amino-acyl groups
Bcin03g05820		295	287	302	76	85	50	2.3381	2.55218e-48	1.94393e-47	5.0565	up	yes	GO:0016829|GO:0030570|GO:0005975|GO:0005576|GO:0000272	carbohydrate metabolic process
Bcin14g01090		665	659	632	172	243	176	2.0188	2.7825e-48	2.11774e-47	4.0524	up	yes	GO:0055085|GO:0022857|GO:0016021|GO:0016020	transmembrane transport
Bcin15g05270	Bcpie2	8126	7834	7752	3041	2496	2805	1.7878	3.04096e-48	2.3127e-47	3.4530	up	yes	GO:0016021|GO:0016020	membrane
Bcin14g04030		62	49	71	0	0	1	7.4082	3.13344e-48	2.38123e-47	169.8629	up	yes
Bcin11g03860		16035	16644	14361	54744	70502	72534	-1.7719	3.74203e-48	2.84156e-47	0.2928	down	yes
Bcin04g06880		2024	2308	1859	7721	8149	10405	-1.7878	3.82778e-48	2.90447e-47	0.2896	down	yes	GO:0016021|GO:0005227|GO:0006811|GO:0098655|GO:0016020	monoatomic cation transmembrane transport
Bcin09g02300		68	72	59	322	385	488	-2.2796	4.1279e-48	3.12983e-47	0.2059	down	yes	GO:0003950|GO:0016740	transferase activity
Bcin15g04470		564	555	481	1789	2629	2651	-1.8371	4.3571e-48	3.30111e-47	0.2799	down	yes	GO:0016670|GO:0016021|GO:0030328|GO:0016491|GO:0001735|GO:0016020	membrane
Bcin12g04490		6606	6569	6101	1540	2204	3237	1.7885	4.38415e-48	3.3191e-47	3.4546	up	yes	GO:0055085|GO:0022857|GO:0016021|GO:0016020	membrane
Bcin01g08160		174	171	155	21	23	45	2.8082	4.39601e-48	3.32556e-47	7.0043	up	yes	GO:0016021|GO:0016020	membrane
Bcin07g01210	Bcfun12	10763	11831	9292	2629	4280	4615	1.7804	4.42048e-48	3.34155e-47	3.4351	up	yes	GO:0005525|GO:0003924|GO:0006413|GO:0003743|GO:0000166|GO:0006412	translational initiation
Bcin09g00460		30	35	30	217	229	282	-2.6362	4.47744e-48	3.38206e-47	0.1609	down	yes
Bcin08g03740		23896	23452	22247	7452	7951	9649	1.7732	4.63754e-48	3.50035e-47	3.4181	up	yes
Bcin01g05400	Bcrcl1	1295	1236	1278	389	444	447	1.8693	5.11499e-48	3.85781e-47	3.6536	up	yes	GO:0005730|GO:0005634|GO:0003824|GO:0006396|GO:0000480|GO:0006364|GO:0004521|GO:0030686|GO:0042254|GO:0032040|GO:0008047|GO:0000472|GO:0000447|GO:2000232	small-subunit processome	bfu03009|bfu03008
Bcin08g06040	Bcagc1	12351	13408	10756	3786	4519	4769	1.7772	5.26603e-48	3.96874e-47	3.4276	up	yes	GO:0005347|GO:0016021|GO:0005509|GO:0055085|GO:0005739|GO:0005743|GO:0016020	mitochondrion	bfu02000
Bcin02g05540	Bccoq1	2532	2497	2133	667	904	933	1.8185	7.22489e-48	5.44094e-47	3.5271	up	yes	GO:0043386|GO:1901362|GO:0046165|GO:0042181|GO:0008299|GO:0016740	alcohol biosynthetic process	bfu00900|bfu01006
Bcin01g06850		311	312	287	1253	1238	1629	-1.8804	7.44949e-48	5.60587e-47	0.2716	down	yes	GO:0016491	oxidoreductase activity
Bcin03g04830		3002	3304	2913	11651	13991	13020	-1.7756	7.70507e-48	5.79384e-47	0.2921	down	yes
Bcin05g07150		1665	1796	1502	5277	7480	8441	-1.7860	7.84747e-48	5.89649e-47	0.2900	down	yes
Bcin06g01930	Bcgo1	11677	12818	11226	47504	43136	58225	-1.7657	8.21793e-48	6.17022e-47	0.2941	down	yes	GO:0008061	chitin binding
Bcin02g01990		158	138	151	15	24	34	2.9384	8.40768e-48	6.30796e-47	7.6655	up	yes
Bcin09g02030		1321	1274	1189	423	401	445	1.8633	1.04499e-47	7.83431e-47	3.6385	up	yes
Bcin01g03730	Bcnrps6	619	665	610	168	218	190	2.0115	1.05648e-47	7.91455e-47	4.0320	up	yes	GO:0016874|GO:0031177|GO:0003824	catalytic activity
Bcin01g09910	Bcmfs1	8679	8903	7657	3052	2734	3201	1.7746	1.20463e-47	9.0176e-47	3.4215	up	yes	GO:0055085|GO:0022857|GO:0016021|GO:0016020	membrane	bfu02000
Bcin02g09200	Bcifm1	3923	4135	3292	1012	1579	1450	1.7932	1.26568e-47	9.46754e-47	3.4659	up	yes	GO:0005525|GO:0003924|GO:0006413|GO:0003743|GO:0000166|GO:0006412	translation	bfu03029|bfu03012
Bcin03g01240		7143	7469	8002	2229	2809	3141	1.7752	1.37554e-47	1.02817e-46	3.4229	up	yes
Bcin14g02050		713	724	621	3387	2601	2727	-1.8120	1.41988e-47	1.06052e-46	0.2848	down	yes	GO:0016021|GO:0016020	membrane
Bcin06g03780		15	26	15	140	167	238	-2.9721	1.46282e-47	1.09177e-46	0.1274	down	yes	GO:0016021|GO:0016020	membrane
Bcin08g04240		1928	1993	1871	6522	8833	9158	-1.7762	1.6321e-47	1.21721e-46	0.2919	down	yes	GO:0016021|GO:0046872|GO:0006788|GO:0004392|GO:0016020	membrane
Bcin03g05790	Bcrpa49	4522	4505	4056	1344	1583	1739	1.7863	1.6393e-47	1.22167e-46	3.4492	up	yes	GO:0006351|GO:0000428|GO:0005730|GO:0005634|GO:0003677|GO:0003899	DNA-directed RNA polymerase complex
Bcin01g07230		369	402	297	1030	1732	2058	-1.8573	1.68073e-47	1.25162e-46	0.2760	down	yes	GO:0016787|GO:0016021|GO:0017040|GO:0102121|GO:0006665|GO:0006629|GO:0046514|GO:0016020	sphingolipid metabolic process
Bcin06g01880		34	55	41	307	273	283	-2.4514	2.02145e-47	1.50423e-46	0.1828	down	yes
Bcin01g05340	Bcppe1	180	160	149	681	816	904	-1.9944	2.91582e-47	2.16814e-46	0.2510	down	yes	GO:0006482|GO:0016787|GO:0052689|GO:0051723	carboxylic ester hydrolase activity	bfu01002
Bcin16g03700	Bcess1	1525	1460	1505	5228	6380	7419	-1.7766	2.94249e-47	2.18635e-46	0.2919	down	yes	GO:0005515|GO:0016853|GO:0080090|GO:0060255|GO:0003755|GO:0051171	regulation of primary metabolic process	bfu03250|bfu03110|bfu03021
Bcin04g05370	Bcsok1	813	919	834	3946	3305	3551	-1.7950	2.9499e-47	2.19023e-46	0.2882	down	yes
Bcin02g02830		110	112	105	480	687	549	-2.0935	3.05944e-47	2.26988e-46	0.2343	down	yes
Bcin10g00320		20	15	19	133	164	236	-2.9743	3.33214e-47	2.47037e-46	0.1272	down	yes
Bcin13g03560		13068	13727	12032	2840	5547	5957	1.7594	3.66247e-47	2.71327e-46	3.3855	up	yes
Bcin12g04210	Bir1	539	633	531	2070	2840	2440	-1.8138	3.88163e-47	2.87349e-46	0.2844	down	yes	GO:0005634|GO:0006355|GO:0006357|GO:0043565|GO:0003700|GO:0008270	regulation of DNA-templated transcription
Bcin10g04900	Bcyju3	1583	1459	1451	6407	5458	6905	-1.7740	3.95039e-47	2.92224e-46	0.2924	down	yes			bfu00561|bfu01002
Bcin03g05230		30	48	34	217	288	286	-2.5199	4.05379e-47	2.99651e-46	0.1743	down	yes	GO:0055085|GO:0022857|GO:0016021|GO:0016020	membrane
Bcin15g03320		10897	11372	10587	2895	4186	4987	1.7595	4.43322e-47	3.27456e-46	3.3857	up	yes	GO:0016788	hydrolase activity, acting on ester bonds
Bcin02g06080		2075	2067	2074	612	758	818	1.8098	4.45541e-47	3.28853e-46	3.5058	up	yes	GO:0005730|GO:0005634	nucleus
Bcin13g02650	Bccct5	7432	7446	6865	2086	2752	3074	1.7648	4.76251e-47	3.51261e-46	3.3984	up	yes	GO:0140662|GO:0005737|GO:0051082|GO:0016887|GO:0051086|GO:0006457|GO:0005832|GO:0005524|GO:0000166	chaperone mediated protein folding independent of cofactor	bfu04147|bfu03110|bfu03037
Bcin16g04200		360	354	306	52	106	117	2.2153	5.08949e-47	3.75102e-46	4.6436	up	yes	GO:0046872	metal ion binding
Bcin09g01940		239	243	221	67	47	40	2.4429	5.24497e-47	3.86276e-46	5.4373	up	yes	GO:0016021|GO:0016020	membrane
Bcin14g04290		1166	1161	1084	4997	4187	5070	-1.7787	5.6505e-47	4.15837e-46	0.2915	down	yes	GO:0055114	obsolete oxidation-reduction process
Bcin03g03790		238	326	256	68	65	64	2.3343	5.88685e-47	4.32913e-46	5.0430	up	yes
Bcin08g00260		287	310	285	54	83	86	2.2932	6.05146e-47	4.44691e-46	4.9016	up	yes
Bcin12g00860		1542	1529	1403	439	478	635	1.8311	6.08205e-47	4.46612e-46	3.5580	up	yes	GO:0032259|GO:0008168|GO:0008757	methylation
Bcin06g00790	Bcprs1	4127	4333	3459	1050	1511	1753	1.7755	7.48101e-47	5.48936e-46	3.4236	up	yes	GO:0004749|GO:0016310|GO:0016301|GO:0046872|GO:0005737|GO:0006015|GO:0009116|GO:0009165|GO:0044249|GO:0005524|GO:0002189|GO:0031505|GO:0000287|GO:0009156	cytoplasm	bfu00230|bfu00030
Bcin14g00220		408	418	357	92	107	130	2.1468	7.99127e-47	5.85948e-46	4.4283	up	yes
Bcin16g04790		6521	7234	5311	2037	2426	2412	1.7622	8.47063e-47	6.20642e-46	3.3922	up	yes	GO:0016614|GO:0050660	flavin adenine dinucleotide binding
Bcin01g10020		192	187	133	738	948	768	-1.9748	8.87983e-47	6.50149e-46	0.2544	down	yes
Bcin06g01730		4	6	11	66	163	134	-3.7475	9.19903e-47	6.73028e-46	0.0745	down	yes
Bcin15g02330		356	351	351	1317	1689	1670	-1.8422	9.71707e-47	7.1041e-46	0.2789	down	yes	GO:0016021|GO:0016020	membrane
Bcin12g03500		125	142	180	881	654	630	-2.0009	1.03559e-46	7.56565e-46	0.2498	down	yes	GO:0016021|GO:0016020	membrane
Bcin13g02990		2090	2019	1802	6968	8307	9363	-1.7589	1.09722e-46	8.01001e-46	0.2955	down	yes
Bcin15g02880		810	790	778	233	271	258	1.9352	1.18474e-46	8.64266e-46	3.8243	up	yes	GO:0006520|GO:0006535|GO:0030170	cysteine biosynthetic process from serine
Bcin04g03390		12450	12721	11791	4565	4125	4722	1.7487	1.26963e-46	9.25516e-46	3.3606	up	yes	GO:0016021|GO:0016020	membrane
Bcin13g03100		135	83	116	436	630	683	-2.0706	1.38036e-46	1.00551e-45	0.2381	down	yes	GO:0003824	catalytic activity
Bcin04g02800		933	936	847	166	375	366	1.9078	1.43411e-46	1.0439e-45	3.7525	up	yes	GO:0008168|GO:0008173|GO:0031167|GO:0006396|GO:0032259|GO:0005739|GO:0003723|GO:0016740|GO:0005737	mitochondrion
Bcin14g01910		1664	1757	1512	481	587	659	1.8150	1.43638e-46	1.04479e-45	3.5187	up	yes	GO:0055085|GO:0022857|GO:0016021|GO:0016020	membrane
Bcin11g04420	Bcefb1	45965	45202	45326	12901	17881	19909	1.7399	1.45668e-46	1.05879e-45	3.3401	up	yes	GO:0006414|GO:0005853|GO:0005737|GO:0006412|GO:0003746	translation	bfu03012
Bcin09g05590	Bcrpl10	165504	161400	151408	47577	62706	67037	1.7363	1.73322e-46	1.25888e-45	3.3318	up	yes	GO:1990904|GO:0005840|GO:0003735|GO:0006412	ribonucleoprotein complex
Bcin02g07680		7120	7133	7504	2878	2438	2525	1.7530	1.75891e-46	1.27661e-45	3.3705	up	yes	GO:0005515	protein binding
Bcin04g01920		10371	10368	9885	31328	46212	49254	-1.7388	1.84005e-46	1.33454e-45	0.2996	down	yes	GO:0009353|GO:0005739|GO:0006103	2-oxoglutarate metabolic process
Bcin02g07070		113	142	168	849	520	692	-2.0079	1.91417e-46	1.38729e-45	0.2486	down	yes
Bcin07g00990		55	55	71	0	0	2	6.6459	1.91718e-46	1.38847e-45	100.1422	up	yes	GO:0008168|GO:0008171|GO:0044550|GO:0032259|GO:0008757	secondary metabolite biosynthetic process
Bcin13g03350		1831	1855	2017	674	627	700	1.8015	1.91972e-46	1.3893e-45	3.4858	up	yes	GO:0016787|GO:0008152|GO:0005975|GO:0000272|GO:0004553|GO:0016798|GO:0008810	carbohydrate metabolic process
Bcin04g03860	Bcrrp15	1591	1440	1394	487	504	542	1.8208	1.94137e-46	1.40395e-45	3.5329	up	yes	GO:0006364	rRNA processing
Bcin02g06500		9921	9543	10314	3465	3892	3505	1.7467	2.07866e-46	1.50216e-45	3.3560	up	yes	GO:0043022|GO:0001732|GO:0033290|GO:0006446|GO:0005852|GO:0002183|GO:0006413|GO:0003743|GO:0003723|GO:0016282|GO:0005737|GO:0006412	cytoplasmic translational initiation
Bcin11g04300		263	266	255	1467	978	1050	-1.8911	2.41394e-46	1.74319e-45	0.2696	down	yes	GO:0016021|GO:0016042|GO:0006641|GO:0004806|GO:0006629	triglyceride metabolic process
Bcin05g02880	Bcsof1	3196	3466	2957	961	1192	1316	1.7723	2.44071e-46	1.76125e-45	3.4161	up	yes	GO:0005515|GO:0005730	protein binding	bfu04121|bfu03009
Bcin05g02910	Bccct3	5363	5271	4511	1457	1914	2162	1.7575	2.5321e-46	1.82588e-45	3.3811	up	yes	GO:0140662|GO:0051082|GO:0016887|GO:0051086|GO:0006457|GO:0005832|GO:0005524|GO:0005737|GO:0000166	chaperone mediated protein folding independent of cofactor	bfu04147|bfu03110|bfu03037
Bcin05g05350		4302	4340	4019	1452	1573	1539	1.7616	2.74166e-46	1.97558e-45	3.3908	up	yes
Bcin07g07110		8809	8638	8637	2581	3878	3127	1.7455	2.92159e-46	2.10371e-45	3.3532	up	yes	GO:0016021|GO:0016020	membrane
Bcin03g07510		625	668	552	2184	3037	2613	-1.7902	3.1829e-46	2.29022e-45	0.2891	down	yes
Bcin09g03940		209	215	225	894	1049	1075	-1.9173	3.30232e-46	2.37444e-45	0.2647	down	yes
Bcin13g01820		893	939	755	3381	3325	4118	-1.7730	3.37873e-46	2.42764e-45	0.2926	down	yes	GO:0005525|GO:0000935|GO:0007264|GO:0003924|GO:0000917|GO:0005938|GO:0008104|GO:0000166	protein localization
Bcin05g00330	Bcdsk2	4400	4378	4376	16784	16706	20385	-1.7373	3.76788e-46	2.70531e-45	0.2999	down	yes	GO:0005515|GO:0031593|GO:0030433|GO:0004190|GO:0030674|GO:0072665|GO:0030474	protein localization to vacuole	bfu04141|bfu04131|bfu03051
Bcin04g02680		1305	1426	1403	370	584	494	1.8192	4.3207e-46	3.10001e-45	3.5289	up	yes	GO:0055085|GO:0022857|GO:0016021|GO:0016020	membrane
Bcin13g04020		935	899	997	4118	3754	3877	-1.7669	4.37402e-46	3.13602e-45	0.2938	down	yes	GO:0030173|GO:0005794|GO:0015031|GO:0016020	Golgi apparatus
Bcin01g08870		1216	1180	1190	4882	4845	5109	-1.7587	4.41352e-46	3.16208e-45	0.2955	down	yes	GO:0016021|GO:0016020	membrane
Bcin10g00950		1331	1413	1198	305	467	618	1.8236	4.55083e-46	3.25812e-45	3.5396	up	yes	GO:0008410|GO:0003824	catalytic activity
Bcin14g04210		846	822	810	279	221	303	1.9132	4.63003e-46	3.31245e-45	3.7664	up	yes	GO:0016791	phosphatase activity
Bcin03g07700		4659	4782	4979	18465	20357	20008	-1.7345	4.75982e-46	3.40288e-45	0.3005	down	yes	GO:0016021|GO:0016020	membrane
Bcin15g02550		2439	2474	2372	922	797	865	1.7769	5.75351e-46	4.11035e-45	3.4269	up	yes
Bcin05g01250		917	910	706	2882	3534	4224	-1.7689	5.89874e-46	4.21111e-45	0.2934	down	yes
Bcin07g04130		16422	17436	14675	6317	5075	6359	1.7322	6.06135e-46	4.32411e-45	3.3223	up	yes	GO:0016491|GO:0006635|GO:0005777	oxidoreductase activity
Bcin02g08590	Bcap2	23034	23638	22573	86185	90749	104293	-1.7257	6.26189e-46	4.4632e-45	0.3023	down	yes	GO:0008233|GO:0016787|GO:0006508|GO:0004190	peptidase activity	bfu01002|bfu04138
Bcin01g00570		634	663	469	136	209	205	1.9851	6.26524e-46	4.4632e-45	3.9589	up	yes	GO:0005524|GO:0016887	ATP hydrolysis activity
Bcin15g01560		2517	2477	2459	961	838	845	1.7745	6.50516e-46	4.63082e-45	3.4213	up	yes
Bcin04g03750		68	69	61	286	428	436	-2.2279	6.95343e-46	4.94642e-45	0.2135	down	yes	GO:0055085|GO:0022857|GO:0016021|GO:0016020	transmembrane transport
Bcin15g03480	Bcvma7	661	568	664	2540	2461	3001	-1.7813	7.07426e-46	5.0288e-45	0.2909	down	yes	GO:0033180|GO:0000221|GO:0046961|GO:1902600|GO:0006811|GO:0005774|GO:0034220|GO:0005773|GO:0016020	vacuolar proton-transporting V-type ATPase, V1 domain	bfu00190|bfu04145
Bcin15g05660		4239	3892	4007	1137	1656	1669	1.7531	8.06393e-46	5.72825e-45	3.3707	up	yes	GO:0046872|GO:0016491|GO:0008270	metal ion binding
Bcin16g00200		256	240	240	40	53	85	2.3710	8.27301e-46	5.87261e-45	5.1730	up	yes
Bcin08g02570		200	224	219	36	56	52	2.4645	8.27917e-46	5.87282e-45	5.5195	up	yes
Bcin05g05100		1216	1174	1286	402	397	477	1.8238	8.49875e-46	6.02431e-45	3.5402	up	yes	GO:0016747|GO:0008080	acyltransferase activity, transferring groups other than amino-acyl groups
Bcin11g01040		32810	33461	32372	11675	12294	12590	1.7232	1.05446e-45	7.46922e-45	3.3017	up	yes
Bcin10g06050		117	88	91	420	742	381	-2.0878	1.08652e-45	7.6909e-45	0.2352	down	yes
Bcin02g00100		44	39	44	253	261	327	-2.4218	1.16572e-45	8.24563e-45	0.1866	down	yes	GO:0016491	oxidoreductase activity
Bcin04g05060		9162	9413	8334	2546	3561	3918	1.7324	1.18935e-45	8.40684e-45	3.3229	up	yes	GO:0004749|GO:0016310|GO:0016301|GO:0046872|GO:0006015|GO:0009116|GO:0009165|GO:0044249|GO:0005524|GO:0002189|GO:0031505|GO:0000287|GO:0009156	ribose phosphate diphosphokinase complex
Bcin15g04760		17	13	20	158	132	204	-2.9893	1.21111e-45	8.55463e-45	0.1259	down	yes	GO:0016747	acyltransferase activity, transferring groups other than amino-acyl groups
Bcin12g00420	Bcnmd3	7251	7343	6126	2074	2909	2666	1.7364	1.2213e-45	8.62054e-45	3.3320	up	yes	GO:0005634|GO:0070180|GO:0000055|GO:0015031|GO:0005829|GO:0043023|GO:0005737	cytosol	bfu03008|bfu03009|bfu03013
Bcin03g05910		95	125	120	603	546	562	-2.0470	1.25052e-45	8.82056e-45	0.2420	down	yes	GO:0016021|GO:0016020	membrane
Bcin04g01510	Bcect1	4474	4493	4356	1461	1789	1622	1.7458	1.31844e-45	9.2931e-45	3.3537	up	yes	GO:0003824|GO:0016779|GO:0006646|GO:0016740|GO:0008654|GO:0006629|GO:0009058|GO:0004306	nucleotidyltransferase activity	bfu00440|bfu00564
Bcin02g02750		70068	71361	67516	20054	27626	31005	1.7186	1.40974e-45	9.92965e-45	3.2912	up	yes	GO:0006101|GO:0006099|GO:0016740|GO:0046912|GO:0004108	transferase activity
Bcin09g04060	Bcfre7	2910	3146	2693	10516	14429	10517	-1.7298	1.43079e-45	1.00708e-44	0.3015	down	yes	GO:0016021|GO:0006811|GO:0016491|GO:0006826|GO:0000293|GO:0016020	iron ion transport
Bcin03g05840		3735	3805	3829	1382	1364	1381	1.7497	1.4505e-45	1.02024e-44	3.3629	up	yes	GO:0003824|GO:0005777	catalytic activity
Bcin13g05200		285	367	278	73	99	71	2.2198	1.46553e-45	1.03009e-44	4.6582	up	yes	GO:0006351|GO:0005634|GO:0046872|GO:0005507|GO:0006355|GO:0003677|GO:0003700	DNA-templated transcription
Bcin01g00090	Bcboa9	96	153	101	444	685	641	-2.0369	1.47495e-45	1.03598e-44	0.2437	down	yes	GO:0044249|GO:0003824|GO:0008152|GO:0006633|GO:0044550|GO:0016491|GO:1901576|GO:0016740|GO:0004315|GO:0016746	organic substance biosynthetic process
Bcin10g00350		16	37	36	148	252	282	-2.6099	1.59435e-45	1.11906e-44	0.1638	down	yes
Bcin07g05960		2265	2409	2275	9423	8702	10076	-1.7321	1.60072e-45	1.12275e-44	0.3010	down	yes
Bcin11g01290		1510	1415	1283	5239	5980	6036	-1.7425	1.62392e-45	1.13822e-44	0.2989	down	yes	GO:0016021|GO:0016020	membrane
Bcin01g08140		74	76	58	1	3	4	4.9734	1.72264e-45	1.20657e-44	31.4163	up	yes
Bcin08g06230		293	305	260	67	65	88	2.2580	1.89115e-45	1.32275e-44	4.7832	up	yes	GO:0016021|GO:0016020	membrane
Bcin16g04270		63	68	42	273	337	424	-2.2771	1.89034e-45	1.32275e-44	0.2063	down	yes
Bcin11g03040		13198	13880	12137	4397	5228	4912	1.7237	1.90328e-45	1.3303e-44	3.3029	up	yes	GO:0005948|GO:0009082|GO:0050660|GO:0003824|GO:0030976|GO:0046872|GO:0004737|GO:0008652|GO:0016740|GO:0003984|GO:0009097|GO:0009099|GO:0000287	acetolactate synthase complex
Bcin16g01640	Bccct8	6454	6416	5466	1734	2264	2832	1.7338	2.11466e-45	1.47702e-44	3.3260	up	yes	GO:0140662|GO:0032991|GO:0051082|GO:0016887|GO:0051086|GO:0006457|GO:0005832|GO:0005524|GO:0005737|GO:0000166	chaperone mediated protein folding independent of cofactor	bfu03110|bfu03037
Bcin16g04700		191	148	161	675	846	854	-1.9454	2.8091e-45	1.9607e-44	0.2597	down	yes
Bcin08g06350		586	594	565	2274	2398	2642	-1.7731	3.03886e-45	2.11958e-44	0.2926	down	yes	GO:0016021|GO:0016020	membrane
Bcin11g00740	Bcsft2	891	874	915	3875	3617	3473	-1.7495	3.83966e-45	2.67627e-44	0.2974	down	yes	GO:0005794|GO:0000139|GO:0016021|GO:0015031|GO:0016192|GO:0016020	Golgi apparatus
Bcin15g03690	Bcctf1a	5526	5695	5035	2041	1822	2105	1.7304	4.06029e-45	2.82809e-44	3.3181	up	yes	GO:0006351|GO:0005634|GO:0046872|GO:0000981|GO:0006355|GO:0006357|GO:0003677|GO:0008270	regulation of transcription by RNA polymerase II
Bcin14g03490		953	956	995	3556	3800	4651	-1.7456	4.19133e-45	2.91733e-44	0.2982	down	yes	GO:0005739	mitochondrion
Bcin05g04780		283	310	233	1063	1171	1373	-1.8318	5.56033e-45	3.86752e-44	0.2809	down	yes	GO:0016021|GO:0046872|GO:0020037|GO:0009405|GO:0016491|GO:0004497|GO:0005506|GO:0016705|GO:0016020	membrane
Bcin09g00930		1144	1310	1180	456	320	489	1.8066	5.72467e-45	3.97907e-44	3.4983	up	yes
Bcin12g02850	Bcesf1	1497	1603	1176	471	500	536	1.7917	5.74935e-45	3.99345e-44	3.4621	up	yes	GO:0005730|GO:0005634|GO:0006364|GO:0032040|GO:0003723	small-subunit processome
Bcin09g01430		141	183	154	711	788	757	-1.9491	5.98996e-45	4.15769e-44	0.2590	down	yes
Bcin13g02160		268	243	273	792	1284	1484	-1.8598	6.64321e-45	4.60793e-44	0.2755	down	yes	GO:0005515	protein binding
Bcin05g05290		1045	1004	954	4454	3723	3983	-1.7390	7.62666e-45	5.28641e-44	0.2996	down	yes
Bcin15g01850		334	314	297	1300	1234	1530	-1.8111	1.03144e-44	7.14445e-44	0.2850	down	yes
Bcin11g05230	Bctim54	1667	1759	1439	508	572	666	1.7752	1.05667e-44	7.31416e-44	3.4228	up	yes	GO:0005743|GO:0016021|GO:0016020	membrane
Bcin02g09140		3381	3398	3142	10106	14822	15258	-1.7096	1.12038e-44	7.74983e-44	0.3057	down	yes	GO:0043531	ADP binding
Bcin12g04700		2790	2934	2492	885	1191	926	1.7428	1.20228e-44	8.31059e-44	3.3468	up	yes	GO:0055085|GO:0022857|GO:0016021|GO:0016020	membrane
Bcin13g04210		169	182	168	24	49	31	2.6204	1.23589e-44	8.537e-44	6.1494	up	yes	GO:0015035|GO:0016491|GO:0016740|GO:0004364	transferase activity
Bcin01g00920		762	870	850	3795	3018	3247	-1.7417	1.30629e-44	9.01712e-44	0.2990	down	yes
Bcin10g00920	Bcbmt5	609	593	537	158	227	164	1.9548	1.32752e-44	9.15729e-44	3.8766	up	yes	GO:0070475|GO:0070042	rRNA (uridine-N3-)-methyltransferase activity	bfu03009
Bcin06g00730	Bcenp1	2247	2348	2045	686	875	863	1.7516	1.47438e-44	1.01634e-43	3.3673	up	yes	GO:0043229|GO:0005634|GO:0005730|GO:0030686|GO:0006364|GO:0016973|GO:0032040|GO:0030688|GO:0005737|GO:0030515|GO:0000447	small-subunit processome	bfu03009
Bcin14g05460		6792	6873	6474	2152	2905	2492	1.7125	1.7539e-44	1.20819e-43	3.2772	up	yes	GO:0046983	protein dimerization activity
Bcin12g06770		465	406	441	111	162	120	2.0359	1.81604e-44	1.25013e-43	4.1007	up	yes
Bcin04g01900	Bccyt2	1617	1774	1447	496	658	585	1.7702	1.84758e-44	1.27097e-43	3.4110	up	yes	GO:0016829|GO:0018063|GO:0046872|GO:0005758|GO:0005739|GO:0005743|GO:0004408|GO:0016020	mitochondrial intermembrane space	bfu00860
Bcin10g02330	Bcrpo26	6321	6054	5861	2076	2460	2276	1.7138	1.86315e-44	1.28081e-43	3.2803	up	yes	GO:0005665|GO:0003968|GO:0006384|GO:0042797|GO:0006386|GO:0042790|GO:0006351|GO:0005736|GO:0001054|GO:0006366|GO:0000428|GO:0006360|GO:0001055|GO:0006383|GO:0005666|GO:0006361|GO:0001056|GO:0003899|GO:0005634|GO:0001172|GO:0006362|GO:0006368|GO:0006363|GO:0003677|GO:0006367	nucleolar large rRNA transcription by RNA polymerase I
Bcin11g06180		10927	11319	10492	35066	49909	45909	-1.6969	1.88324e-44	1.29372e-43	0.3084	down	yes	GO:0055085|GO:0022857|GO:0016021|GO:0016020	transmembrane transport
Bcin03g02680	Bcsup45	20454	20523	18265	5365	8265	9029	1.6991	2.00855e-44	1.37886e-43	3.2470	up	yes	GO:0016149|GO:0002184|GO:0018444|GO:0006353|GO:0010494|GO:0006415|GO:0030695|GO:0003747|GO:0005829|GO:0005737|GO:0004045|GO:0006412	aminoacyl-tRNA hydrolase activity
Bcin01g02090	Bcade1	2099	2083	1961	523	876	866	1.7531	2.02769e-44	1.39105e-43	3.3707	up	yes	GO:0006164|GO:0016874|GO:0004639|GO:0005524|GO:0000166|GO:0006189	ligase activity	bfu00230
Bcin01g10430		1652	1718	1704	538	567	736	1.7655	2.04731e-44	1.40355e-43	3.3999	up	yes	GO:0008233|GO:0006508	proteolysis
Bcin02g01390	Bcnrp1	12593	14038	11090	4023	4673	5568	1.7022	2.12385e-44	1.45503e-43	3.2539	up	yes	GO:0005634|GO:0003676|GO:0000175|GO:0046872|GO:0090503|GO:0140453|GO:0003723|GO:0071502|GO:0031445	protein aggregate center
Bcin02g01920	Bccct4	4882	5079	4230	1468	1859	1984	1.7178	2.29264e-44	1.56959e-43	3.2893	up	yes	GO:0140662|GO:0051082|GO:0016887|GO:0051086|GO:0006457|GO:0005832|GO:0005524|GO:0005737|GO:0000166	chaperone mediated protein folding independent of cofactor	bfu04147|bfu03110|bfu03037
Bcin12g06050		42	36	43	240	278	275	-2.4098	2.38281e-44	1.6302e-43	0.1882	down	yes	GO:0016021|GO:0055085|GO:0042626|GO:0016887|GO:0140359|GO:0005524|GO:0000166|GO:0016020	nucleotide binding
Bcin08g01560		583	666	583	2317	2571	2668	-1.7511	2.48141e-44	1.6965e-43	0.2971	down	yes	GO:0016021|GO:0016020	membrane
Bcin05g05480		7079	7283	6731	2293	2547	3114	1.7083	2.51825e-44	1.72052e-43	3.2678	up	yes
Bcin15g02470		1077	1182	993	3907	4272	5021	-1.7244	2.78802e-44	1.90353e-43	0.3026	down	yes	GO:0005773|GO:0016021|GO:0005774|GO:0016020	vacuole
Bcin01g01550		6464	6555	6882	29566	25570	22876	-1.6953	2.87051e-44	1.95852e-43	0.3088	down	yes
Bcin08g06950	Bctim17	3106	3017	2992	909	1235	1253	1.7293	3.13606e-44	2.13824e-43	3.3156	up	yes	GO:0016021|GO:0030150|GO:0005744|GO:0016020|GO:0000002|GO:0008320	TIM23 mitochondrial import inner membrane translocase complex
Bcin03g00060		694	610	639	2615	2670	2680	-1.7455	3.14341e-44	2.14179e-43	0.2982	down	yes
Bcin01g09010		8	11	8	113	125	127	-3.4527	3.20907e-44	2.18505e-43	0.0913	down	yes
Bcin10g02820		738	700	723	260	210	237	1.8919	3.22161e-44	2.1921e-43	3.7114	up	yes	GO:0015035|GO:0016491|GO:0016740|GO:0004364	transferase activity
Bcin08g05530		1277	1447	1292	413	505	520	1.7799	3.33792e-44	2.2697e-43	3.4340	up	yes	GO:0016021|GO:0016020	membrane
Bcin03g05760		177	209	181	44	33	43	2.5155	3.4523e-44	2.34588e-43	5.7181	up	yes	GO:0005347|GO:0016021|GO:0055085|GO:0005739|GO:0005743|GO:0016020	mitochondrion
Bcin03g09090		2424	2462	2468	10351	8608	10208	-1.7030	3.61186e-44	2.45264e-43	0.3072	down	yes
Bcin14g04300		93	98	43	313	509	431	-2.1283	3.94997e-44	2.68042e-43	0.2287	down	yes	GO:0016021|GO:0016020	membrane
Bcin13g02910		2522	2723	2615	8357	11160	12105	-1.7011	3.96589e-44	2.68939e-43	0.3075	down	yes	GO:0006351|GO:0005634|GO:0046872|GO:0005507|GO:0006355|GO:0003677|GO:0003700	DNA-templated transcription
Bcin01g01350		966	824	955	319	263	353	1.8460	4.12707e-44	2.7968e-43	3.5951	up	yes
Bcin08g03760	Bcap10	25	32	25	97	261	277	-2.6145	5.02127e-44	3.40048e-43	0.1633	down	yes	GO:0008233|GO:0016787|GO:0006508|GO:0004190	peptidase activity
Bcin01g00380		515	516	363	114	143	171	2.0034	5.23658e-44	3.54389e-43	4.0093	up	yes
Bcin06g02020	Bcap11	486	458	423	90	177	156	2.0075	5.29309e-44	3.57972e-43	4.0208	up	yes	GO:0008233|GO:0016787|GO:0006508|GO:0004190	peptidase activity
Bcin06g00650		63	79	53	2	3	2	5.0044	6.1963e-44	4.18773e-43	32.0982	up	yes	GO:0046872|GO:0020037|GO:0009405|GO:0016491|GO:0004497|GO:0005506|GO:0016705	metal ion binding
Bcin03g03880	Bcdoa1	990	1202	1060	3620	4300	5289	-1.7171	6.22457e-44	4.204e-43	0.3042	down	yes	GO:0005515|GO:0043161|GO:0005737|GO:0043130	protein binding	bfu04141
Bcin02g08420	Bctma16	996	1032	966	265	358	442	1.8037	6.9045e-44	4.66007e-43	3.4912	up	yes
Bcin03g06930		880	911	917	294	271	362	1.8431	6.97735e-44	4.70607e-43	3.5877	up	yes	GO:0016021|GO:0016020	membrane
Bcin07g05700	Bcmrh4	1802	1799	1590	502	770	625	1.7519	7.17811e-44	4.83822e-43	3.3680	up	yes	GO:0016787|GO:0003676|GO:0004386|GO:0005524|GO:0000166	hydrolase activity	bfu03029
Bcin09g00940		14	9	7	96	126	160	-3.3479	7.20185e-44	4.85095e-43	0.0982	down	yes
Bcin15g01590		126	134	113	22	6	29	2.9889	7.40279e-44	4.98295e-43	7.9389	up	yes	GO:0055085|GO:0016021|GO:0016020	transmembrane transport
Bcin07g00720	Bpk3	1393	1447	1101	4299	5870	5674	-1.7096	7.4597e-44	5.01789e-43	0.3058	down	yes	GO:0034727|GO:0120095|GO:0016740|GO:0005524|GO:0005737|GO:0016310|GO:0015031|GO:0000045|GO:0006468|GO:0106310|GO:0000166|GO:0000422|GO:0016236|GO:0016020|GO:0034045|GO:0044805|GO:0016301|GO:0000421|GO:0005829|GO:0000407|GO:0006914|GO:1990316|GO:0061908|GO:0004672|GO:0061709|GO:0004674	Atg1/ULK1 kinase complex
Bcin12g06480	Bcleu5	9172	9771	8668	3776	3287	3282	1.6930	8.44897e-44	5.67952e-43	3.2333	up	yes	GO:0005347|GO:0016021|GO:0055085|GO:0005739|GO:0005743|GO:0016020	mitochondrion	bfu02000
Bcin02g07980		396	516	381	1274	2029	2129	-1.7615	1.06199e-43	7.13405e-43	0.2949	down	yes
Bcin06g06880	Bcamf1	766	738	709	196	213	341	1.8745	1.06716e-43	7.16396e-43	3.6668	up	yes	GO:0016021|GO:0055085|GO:0072488|GO:0005886|GO:0008519|GO:0022857|GO:0016020	ammonium transmembrane transport
Bcin02g02890	Bcnic96	3066	3417	2838	1053	1026	1406	1.7163	1.14336e-43	7.67037e-43	3.2859	up	yes	GO:0006913|GO:0005634|GO:0005643|GO:0017056	nucleocytoplasmic transport
Bcin15g00670		5497	5617	4977	1919	1958	2193	1.6977	1.41575e-43	9.49138e-43	3.2439	up	yes	GO:0005347|GO:0016021|GO:0055085|GO:0005739|GO:0005743|GO:0016020	mitochondrion
Bcin07g03910		4468	4690	3812	17823	15019	17754	-1.6834	1.48751e-43	9.96584e-43	0.3114	down	yes	GO:0016021|GO:0016020	membrane
Bcin16g00290		28	63	76	264	332	388	-2.2406	1.66528e-43	1.11493e-42	0.2116	down	yes	GO:0005515	protein binding
Bcin01g03130		734	701	675	169	276	266	1.8807	1.73622e-43	1.16166e-42	3.6826	up	yes	GO:0051726	regulation of cell cycle
Bcin09g02820	Bcrcn1	5700	5549	5746	18701	21418	27175	-1.6780	2.12968e-43	1.42396e-42	0.3125	down	yes	GO:0003676|GO:0019722	nucleic acid binding
Bcin13g05220	Bctma46	5220	5399	4823	1344	2080	2522	1.6944	2.24939e-43	1.503e-42	3.2365	up	yes	GO:0046872	metal ion binding
Bcin01g04480		1748	1835	1708	6043	6949	8072	-1.6919	2.31464e-43	1.54556e-42	0.3095	down	yes	GO:0016021|GO:0016020	membrane
Bcin06g04560		210	228	173	684	955	1118	-1.8659	2.42136e-43	1.61574e-42	0.2743	down	yes	GO:0004571|GO:0016787|GO:0030433|GO:0005509|GO:0046872|GO:0008152|GO:0006486|GO:0005975|GO:0016798|GO:0016020	ubiquitin-dependent ERAD pathway
Bcin11g06300		3262	3366	2812	853	1558	1154	1.7086	2.46293e-43	1.64239e-42	3.2684	up	yes	GO:0050661|GO:0004499|GO:0050660|GO:0016491	oxidoreductase activity
Bcin05g02770		2134	2231	1981	8981	8133	7650	-1.6878	2.47301e-43	1.64802e-42	0.3104	down	yes
Bcin16g04260		60	57	40	226	358	351	-2.2674	2.47796e-43	1.65022e-42	0.2077	down	yes
Bcin09g02430		2470	2662	2334	7956	10077	11618	-1.6848	2.55957e-43	1.70343e-42	0.3110	down	yes
Bcin05g07700		1424	1540	1426	5564	5356	6474	-1.6934	3.14705e-43	2.09302e-42	0.3092	down	yes	GO:0016021|GO:0046923|GO:0005789|GO:0005783|GO:0015031|GO:0006621|GO:0016020	endoplasmic reticulum
Bcin10g00440		4929	4993	4723	1770	1766	2013	1.6924	3.1692e-43	2.10635e-42	3.2320	up	yes	GO:0010181|GO:0016491	oxidoreductase activity
Bcin05g07690		1372	1503	1296	4516	6154	5940	-1.6930	3.81802e-43	2.53589e-42	0.3093	down	yes	GO:0005975	carbohydrate metabolic process
Bcin15g03680	Bcmcd4	2202	2526	1957	825	745	902	1.7200	3.89155e-43	2.58302e-42	3.2944	up	yes	GO:0016021|GO:0005789|GO:0006506|GO:0051377|GO:0005783|GO:0071555|GO:0016740|GO:0016020	endoplasmic reticulum	bfu00563
Bcin16g03170	Bclsg1	5250	5373	4795	1587	2105	2208	1.6890	4.0104e-43	2.66015e-42	3.2244	up	yes	GO:0000027|GO:0005525|GO:0003924|GO:0005737|GO:0000166|GO:0022625|GO:0000054	cytosolic large ribosomal subunit	bfu03009|bfu03008
Bcin04g05670	Bcrsm24	1800	1816	1626	546	651	745	1.7338	4.34353e-43	2.87921e-42	3.3260	up	yes	GO:0005739|GO:0032543|GO:0003735	structural constituent of ribosome
Bcin03g09210		43	46	57	294	319	259	-2.2867	4.92168e-43	3.26029e-42	0.2049	down	yes	GO:0005515	protein binding
Bcin07g07020	Bccpd1	23656	22382	23437	8742	8350	9678	1.6686	5.00166e-43	3.31108e-42	3.1791	up	yes
Bcin07g02530	Bcreg1	8347	8467	7558	2872	3309	3140	1.6777	5.33938e-43	3.53231e-42	3.1991	up	yes			bfu03000
Bcin05g07490		3221	3089	2965	1072	1198	1227	1.7013	5.64252e-43	3.7304e-42	3.2519	up	yes
Bcin14g02950		155	183	132	18	30	46	2.6448	5.72074e-43	3.77962e-42	6.2541	up	yes	GO:0003676|GO:0008270	nucleic acid binding
Bcin01g02750	Bcpex10	1651	1576	1484	612	498	607	1.7386	5.72964e-43	3.783e-42	3.3372	up	yes	GO:0016558|GO:0016567|GO:0046872|GO:0016562|GO:0016740|GO:0005777|GO:0016020|GO:0007031|GO:0015031|GO:0005778|GO:0008270	protein import into peroxisome matrix, receptor recycling
Bcin10g04640		1552	1567	1466	5904	6334	5763	-1.6867	5.75388e-43	3.7965e-42	0.3106	down	yes
Bcin14g05360	Bchex5	3029	3243	2950	12051	13288	10437	-1.6745	5.7689e-43	3.8039e-42	0.3133	down	yes	GO:0055085|GO:0022857|GO:0016021|GO:0016020	transmembrane transport
Bcin01g00410		2526	2415	2464	814	920	1054	1.7105	5.97024e-43	3.93407e-42	3.2728	up	yes	GO:0016787	hydrolase activity
Bcin07g06360	Bcmet13	4908	5152	4070	1565	1715	2112	1.6871	6.23121e-43	4.10334e-42	3.2200	up	yes	GO:0009086|GO:0035999|GO:0006555|GO:0016491|GO:0004489	methionine biosynthetic process
Bcin06g03320		658	732	753	2828	2645	3129	-1.7120	6.87169e-43	4.52213e-42	0.3052	down	yes
Bcin06g03850		238	239	176	617	1020	1288	-1.8446	7.34325e-43	4.82929e-42	0.2784	down	yes	GO:0016491	oxidoreductase activity
Bcin04g05600		19436	20036	17155	5374	7985	8774	1.6655	8.00568e-43	5.26148e-42	3.1722	up	yes
Bcin04g04810		5689	5742	5057	2152	2392	1685	1.6807	8.21986e-43	5.39869e-42	3.2059	up	yes	GO:0016833|GO:0044283|GO:0004419|GO:0003824	small molecule biosynthetic process
Bcin12g06060		23	16	6	157	118	160	-2.9960	8.27736e-43	5.4329e-42	0.1253	down	yes	GO:0055085|GO:0022857|GO:0016021|GO:0016020	membrane
Bcin16g00050		551	611	546	2082	2165	2671	-1.7203	1.09419e-42	7.1771e-42	0.3035	down	yes	GO:0016787	hydrolase activity
Bcin05g04680		2114	2208	1826	6605	9417	8080	-1.6741	1.16545e-42	7.6395e-42	0.3134	down	yes	GO:0016567|GO:0061630|GO:0008023|GO:0006368|GO:0071596|GO:0008270	protein ubiquitination
Bcin01g02510		3504	3533	3321	1230	1506	1185	1.6892	1.30298e-42	8.5354e-42	3.2249	up	yes	GO:0050113|GO:0046872|GO:0019310|GO:0016491|GO:0005506|GO:0005737	metal ion binding
Bcin09g01160		1729	1749	1754	604	661	679	1.7226	1.36497e-42	8.93566e-42	3.3002	up	yes
Bcin09g06160	Bcvma4	2263	2221	2146	8086	8396	9413	-1.6712	1.36999e-42	8.96264e-42	0.3140	down	yes	GO:0000329|GO:0000221|GO:0046961|GO:1902600|GO:0006811|GO:0033178|GO:0016471|GO:0033176	proton-transporting V-type ATPase complex	bfu00190|bfu04145
Bcin01g01780		1120	1048	1053	403	354	398	1.7643	1.44761e-42	9.46427e-42	3.3971	up	yes	GO:0005634|GO:0006383|GO:0005666	nucleus
Bcin03g02110		221	239	185	742	1093	1005	-1.8379	1.50665e-42	9.84382e-42	0.2797	down	yes	GO:0016712|GO:0046872|GO:0020037|GO:0009405|GO:0016491|GO:0004497|GO:0005506|GO:0016705	metal ion binding
Bcin16g04210	Bcidl1	174	211	189	43	45	41	2.4340	1.53621e-42	1.00304e-41	5.4038	up	yes	GO:0006725|GO:0003824|GO:0016702|GO:0008199|GO:0016491|GO:0005506|GO:0051213	dioxygenase activity
Bcin03g05920		484	507	452	119	165	177	1.9521	1.56408e-42	1.02058e-41	3.8694	up	yes	GO:0016491	oxidoreductase activity
Bcin11g05680	Bcrmt2	716	721	647	149	323	244	1.8549	1.87694e-42	1.22392e-41	3.6174	up	yes	GO:0008168|GO:0005634|GO:0018216|GO:0019702|GO:0032259|GO:0016274|GO:0008757|GO:0016740|GO:0005737	peptidyl-arginine methylation	bfu03036
Bcin14g00620		164	174	136	25	33	38	2.6032	2.13603e-42	1.39196e-41	6.0761	up	yes
Bcin04g04090	Bcard1	2052	2058	2051	705	797	813	1.7078	2.17759e-42	1.41812e-41	3.2665	up	yes	GO:0016746|GO:0006474|GO:0016747|GO:0008080|GO:0016740|GO:0004596|GO:0031415	acyltransferase activity	bfu03036
Bcin01g00580		33	32	36	135	285	276	-2.4529	2.28417e-42	1.48657e-41	0.1826	down	yes
Bcin12g04430	Bcrpo41	1944	2204	1913	576	821	902	1.7073	2.58308e-42	1.68001e-41	3.2654	up	yes	GO:0006351|GO:0000428|GO:0016779|GO:0016740|GO:0034062|GO:0003677|GO:0003899	5'-3' RNA polymerase activity
Bcin12g01500	Bcurb1	1692	1866	1558	479	738	705	1.7180	2.62433e-42	1.70573e-41	3.2898	up	yes			bfu03009
Bcin11g03230		275	352	303	86	96	80	2.1093	3.1599e-42	2.0525e-41	4.3149	up	yes	GO:0016021|GO:0016020	membrane
Bcin01g03000	Bcipp1	38209	37191	35152	10240	16188	17402	1.6492	3.31025e-42	2.14877e-41	3.1366	up	yes	GO:0016787|GO:0006796|GO:0046872|GO:0004427|GO:0005737|GO:0000287	hydrolase activity	bfu00190
Bcin08g00530		2289	2263	2168	841	853	833	1.6973	3.89271e-42	2.52522e-41	3.2430	up	yes	GO:0022904	respiratory electron transport chain
Bcin01g04340	Bcmet3	5281	5377	4442	1265	2204	2453	1.6679	3.99203e-42	2.58797e-41	3.1776	up	yes	GO:0006790|GO:0004020|GO:0009086|GO:0003824|GO:0004781|GO:0019344|GO:0008152|GO:0016779|GO:0000103|GO:0008652|GO:0016740|GO:0000166|GO:0000096|GO:0005524|GO:0005737|GO:0070814	sulfur compound metabolic process	bfu00920|bfu00261|bfu00450|bfu00230
Bcin12g00600		153	179	155	794	584	802	-1.8805	4.39294e-42	2.84604e-41	0.2716	down	yes
Bcin09g06730		197	183	129	719	715	838	-1.8709	4.84816e-42	3.13892e-41	0.2734	down	yes	GO:0016787|GO:0030245|GO:0008152|GO:0030248|GO:0005576|GO:0005975|GO:0000272|GO:0016798|GO:0008810	cellulose binding
Bcin10g05150	Bctif6	10885	10748	10958	4477	3886	4260	1.6523	5.3911e-42	3.4882e-41	3.1434	up	yes	GO:0043022|GO:0005730|GO:0005634|GO:0006412|GO:0000463|GO:0006364|GO:0042273|GO:1902626|GO:0030687|GO:0042254|GO:0006413|GO:0003743|GO:0000466|GO:0043023|GO:0005737|GO:0042256|GO:0000054	preribosome, large subunit precursor	bfu03012|bfu03009|bfu03008
Bcin12g01190	BcGPR1	253	257	221	604	1205	1392	-1.8038	6.74416e-42	4.36085e-41	0.2864	down	yes	GO:0016021|GO:0016020	membrane	bfu04030|bfu04113
Bcin11g05780	Bcpsf1	954	1009	849	292	374	331	1.7883	7.00921e-42	4.5293e-41	3.4540	up	yes	GO:0006260|GO:0000811|GO:0005634|GO:0031261|GO:1902975|GO:0006268|GO:0006261|GO:0000727|GO:0071162|GO:1902983|GO:0031298|GO:0043596	nuclear replication fork	bfu03032
Bcin14g03260		2247	2388	2319	7653	11084	8130	-1.6544	7.66983e-42	4.953e-41	0.3177	down	yes
Bcin09g04930		76	68	71	398	357	370	-2.1026	8.24303e-42	5.31973e-41	0.2328	down	yes
Bcin02g08450		1504	1558	1495	5352	5491	6891	-1.6613	9.05666e-42	5.84105e-41	0.3162	down	yes	GO:0043022|GO:0034551|GO:0061671|GO:0070131|GO:0005739	Cbp3p-Cbp6 complex
Bcin06g02670		13	11	7	100	109	159	-3.2540	9.95113e-42	6.4138e-41	0.1048	down	yes	GO:0016712|GO:0020037|GO:0009405|GO:0004497|GO:0005506|GO:0016705	obsolete pathogenesis
Bcin04g03610		2100	2369	2234	700	963	901	1.6884	1.00125e-41	6.44918e-41	3.2229	up	yes	GO:0005634|GO:0006355|GO:0003700	regulation of DNA-templated transcription
Bcin11g02170		96	74	86	5	10	11	3.6092	1.01486e-41	6.53267e-41	12.2037	up	yes	GO:0004503|GO:0042438|GO:0016491	melanin biosynthetic process
Bcin15g01900	Bcace1	17223	19044	17959	73746	61644	69493	-1.6362	1.18361e-41	7.61404e-41	0.3217	down	yes
Bcin03g06980	Bctyr1	3308	3096	3088	1053	1263	1358	1.6704	1.2972e-41	8.33937e-41	3.1830	up	yes	GO:0050661|GO:0009073|GO:0008977|GO:0004665|GO:0016491|GO:0008652|GO:0006571	aromatic amino acid family biosynthetic process	bfu00400
Bcin02g07860	Bcrrp6	2106	2262	1976	786	789	826	1.6887	1.31281e-41	8.4343e-41	3.2237	up	yes	GO:0000176|GO:0008408|GO:0003676|GO:0006396|GO:0000175|GO:0000467|GO:0044237|GO:0000166|GO:0006139	exonucleolytic trimming to generate mature 3'-end of 5.8S rRNA from tricistronic rRNA transcript (SSU-rRNA, 5.8S rRNA, LSU-rRNA)	bfu03019|bfu03018
Bcin11g04710		210	202	183	587	1063	982	-1.8309	1.33717e-41	8.58529e-41	0.2811	down	yes	GO:0016491	oxidoreductase activity
Bcin03g04790		1495	1499	1403	383	597	692	1.7118	1.52568e-41	9.78938e-41	3.2757	up	yes	GO:0016491	oxidoreductase activity
Bcin15g03990		89	98	77	11	7	9	3.5346	1.68464e-41	1.08024e-40	11.5884	up	yes	GO:0043386|GO:0016021|GO:0016020	membrane
Bcin07g01520		2000	1956	2019	588	797	914	1.6895	1.7012e-41	1.09016e-40	3.2255	up	yes	GO:0005739|GO:0016884	carbon-nitrogen ligase activity, with glutamine as amido-N-donor
Bcin02g03780	Bcpex6	1982	2186	1775	814	685	731	1.6896	1.76205e-41	1.12843e-40	3.2256	up	yes	GO:0016887|GO:0005829|GO:0005524|GO:0007031|GO:0005778	peroxisomal membrane	bfu04146|bfu04131
Bcin11g01970		697	670	610	229	251	189	1.8411	1.86012e-41	1.19048e-40	3.5829	up	yes	GO:0004252|GO:0016021|GO:0016020	membrane
Bcin05g02090		1525	1558	1487	6005	5893	5610	-1.6542	1.9162e-41	1.22559e-40	0.3177	down	yes	GO:0016021|GO:0016020	membrane
Bcin05g01670		2187	2035	2140	6450	8693	9555	-1.6471	1.96307e-41	1.25476e-40	0.3193	down	yes
Bcin03g06400		653	592	630	2387	2304	2716	-1.6875	1.99489e-41	1.27428e-40	0.3105	down	yes
Bcin14g05570		131	120	122	27	22	13	2.8333	2.27706e-41	1.4536e-40	7.1270	up	yes	GO:0016491	oxidoreductase activity
Bcin13g05210	Bcctr3	1322	1345	1388	419	538	571	1.7134	2.46698e-41	1.57384e-40	3.2794	up	yes	GO:0016021|GO:0006811|GO:0035434|GO:0006878|GO:0006825|GO:0005375|GO:0016020	copper ion transport	bfu02000
Bcin10g02930		236	251	216	58	75	48	2.2357	2.56219e-41	1.63354e-40	4.7098	up	yes	GO:0055114	obsolete oxidation-reduction process
Bcin11g03130		2861	2947	2979	1051	1120	1227	1.6667	2.57501e-41	1.64067e-40	3.1749	up	yes	GO:0006364|GO:0042254|GO:0019843	ribosome biogenesis
Bcin01g09630		352	367	335	1471	1214	1572	-1.7273	2.58425e-41	1.64551e-40	0.3020	down	yes
Bcin09g05020	Bcgad1	2739	2684	2666	1042	924	1142	1.6700	2.60011e-41	1.65455e-40	3.1822	up	yes	GO:0019752|GO:0016829|GO:0003824|GO:0004351|GO:0016830|GO:0006538|GO:0016831|GO:0034599|GO:0030170|GO:0006536	cellular response to oxidative stress	bfu00250|bfu00650|bfu00430|bfu00410
Bcin04g05110		150	189	184	730	679	906	-1.8481	2.69374e-41	1.71305e-40	0.2778	down	yes	GO:0016491	oxidoreductase activity
Bcin02g05050		368	318	374	87	110	127	2.0196	3.10268e-41	1.97186e-40	4.0548	up	yes
Bcin04g06770		1286	1295	1162	3378	5611	5653	-1.6547	3.18079e-41	2.02021e-40	0.3176	down	yes	GO:0016787|GO:0103068|GO:0006749|GO:0102953|GO:0016740|GO:0016746|GO:0006751|GO:0036374	glutathione metabolic process
Bcin16g00520	Bcert1	2045	2362	1942	688	841	909	1.6794	3.42966e-41	2.1769e-40	3.2028	up	yes	GO:0005634|GO:0006094|GO:0046872|GO:0000981|GO:0006355|GO:0006357|GO:0003677|GO:0008270	regulation of transcription by RNA polymerase II
Bcin07g02080	Bcdys1	627	568	557	158	198	241	1.8612	3.52093e-41	2.23341e-40	3.6332	up	yes	GO:0008612|GO:0034038	deoxyhypusine synthase activity	bfu99980
Bcin13g02030	Bccyc2	422	338	361	89	115	145	1.9957	3.61277e-41	2.28877e-40	3.9882	up	yes	GO:0016491|GO:0016021|GO:0016020	membrane
Bcin05g06310	Bcrpc34	1210	1205	1204	453	410	479	1.7198	3.61152e-41	2.28877e-40	3.2939	up	yes	GO:0005634|GO:0000428|GO:0006383|GO:0005666|GO:0003899	DNA-directed RNA polymerase complex
Bcin11g00210		147	138	110	442	585	814	-1.9063	3.66561e-41	2.32078e-40	0.2668	down	yes	GO:0016614|GO:0050660	flavin adenine dinucleotide binding
Bcin13g00500		7011	7253	6379	2797	2626	2624	1.6401	3.80679e-41	2.40864e-40	3.1169	up	yes	GO:0016021|GO:0016020	membrane
Bcin14g00640		2230	2349	2071	586	1016	987	1.6742	4.49603e-41	2.84294e-40	3.1915	up	yes
Bcin12g02080		491	511	471	143	131	212	1.9031	4.70293e-41	2.9719e-40	3.7400	up	yes	GO:0003824	catalytic activity
Bcin06g00310		62	48	83	417	288	314	-2.1182	5.0917e-41	3.21554e-40	0.2303	down	yes
Bcin14g02970		380	436	337	1379	1928	1300	-1.7130	5.09795e-41	3.21746e-40	0.3050	down	yes	GO:0006281|GO:0051213|GO:0006307|GO:0035552	DNA repair
Bcin08g05250	Bcmrt4	3388	3448	3379	1416	1153	1384	1.6530	5.99107e-41	3.77875e-40	3.1448	up	yes	GO:0000027|GO:0005730|GO:0005634|GO:0006364|GO:0000055|GO:0042273|GO:0030687|GO:0042254|GO:0032040|GO:0005654|GO:0005737|GO:0000956	small-subunit processome	bfu03009
Bcin03g04920		284	290	284	1072	1154	1296	-1.7400	6.13931e-41	3.86981e-40	0.2994	down	yes	GO:0055085|GO:0022857|GO:0016021|GO:0016020	membrane
Bcin15g02300		220	230	251	46	60	82	2.2162	6.41918e-41	4.04368e-40	4.6465	up	yes
Bcin14g05160	Bcmrpl33	1694	1695	1667	677	560	676	1.6865	6.64496e-41	4.18328e-40	3.2189	up	yes	GO:0015934|GO:1990904|GO:0005840|GO:0003735|GO:0006412	ribonucleoprotein complex
Bcin02g03880		5388	5046	4731	1741	1900	2350	1.6406	6.86523e-41	4.31923e-40	3.1180	up	yes	GO:0016787|GO:0005730|GO:0005634|GO:0003676|GO:0006364|GO:0004386|GO:0042254|GO:0003724|GO:0016887|GO:0003723|GO:0005524|GO:0000166	ATP hydrolysis activity
Bcin11g00990		5434	5486	5172	1733	2221	2426	1.6391	6.97269e-41	4.38408e-40	3.1148	up	yes	GO:0005347|GO:0016021|GO:0055085|GO:0005739|GO:0005743|GO:0016020	mitochondrion
Bcin04g03250	Bcotu2	669	622	530	134	263	234	1.8429	7.13261e-41	4.48182e-40	3.5872	up	yes			bfu04121
Bcin01g02270		528	546	534	1728	2190	2475	-1.6846	7.21433e-41	4.53033e-40	0.3111	down	yes	GO:0016021|GO:0016020	membrane
Bcin03g01310		2229	2150	2308	656	891	1069	1.6687	7.54626e-41	4.7358e-40	3.1792	up	yes
Bcin07g06910	Bcmet30	2954	3331	2651	1184	1086	1178	1.6550	8.09226e-41	5.07527e-40	3.1493	up	yes	GO:0005515	protein binding
Bcin01g07420	Bcpxr1	1744	1823	1675	557	780	673	1.6814	8.89265e-41	5.57377e-40	3.2073	up	yes	GO:0005730|GO:0005634|GO:0003676|GO:0006364|GO:0042254	ribosome biogenesis	bfu03009|bfu03032
Bcin01g09120	Bcpre10	1262	1286	1227	4581	4328	5568	-1.6439	9.67452e-41	6.05625e-40	0.3200	down	yes	GO:0005634|GO:0034515|GO:0006511|GO:0051603|GO:0019773|GO:0005839|GO:0043161|GO:0010499|GO:0003729|GO:0005737|GO:0000502|GO:0004298	proteasome storage granule
Bcin09g03650		895	836	732	332	251	283	1.7799	9.6687e-41	6.05625e-40	3.4340	up	yes	GO:0016747|GO:0008080	acyltransferase activity, transferring groups other than amino-acyl groups
Bcin04g03960	Bcglc8	4012	4282	4101	12147	16553	18626	-1.6231	1.00903e-40	6.31258e-40	0.3246	down	yes	GO:0043666|GO:0004864|GO:0009966	protein phosphatase inhibitor activity	bfu01009|bfu03036
ENSRNA049512791	Afu_182	60	62	49	284	272	385	-2.1615	1.01261e-40	6.331e-40	0.2235	down	yes
Bcin05g02200		3804	3944	3440	12665	15706	13826	-1.6236	1.06516e-40	6.65545e-40	0.3245	down	yes
Bcin04g05260	Bccdc60	8214	8751	7460	2414	3721	3647	1.6273	1.11349e-40	6.95307e-40	3.0894	up	yes	GO:0106074|GO:0004823|GO:0006418|GO:0004812|GO:0016874|GO:0005737|GO:0005524|GO:0002161|GO:0006429|GO:0000166|GO:0006412|GO:1903432	cytoplasm
Bcin04g03880		44	65	60	427	248	228	-2.1666	1.14587e-40	7.15083e-40	0.2227	down	yes	GO:0016021|GO:0016020	membrane
Bcin05g02350		9247	8607	9267	2761	4058	4089	1.6250	1.2154e-40	7.57997e-40	3.0845	up	yes
Bcin15g02400	Bcbas1	1415	1364	1337	5157	5384	5104	-1.6389	1.27171e-40	7.92623e-40	0.3211	down	yes
Bcin13g00470		157	195	169	46	37	33	2.4288	1.41633e-40	8.82211e-40	5.3846	up	yes
Bcin13g03850	Bcmak5	1064	1081	949	304	403	452	1.7221	1.44798e-40	9.01365e-40	3.2992	up	yes	GO:0016787|GO:0003676|GO:0004386|GO:0003724|GO:0003723|GO:0005524|GO:0000166	RNA binding	bfu03009
Bcin13g04300	Bcpet8	872	949	913	269	344	386	1.7586	1.47735e-40	9.19076e-40	3.3836	up	yes	GO:0005347|GO:0016021|GO:0055085|GO:1901962|GO:0015805|GO:0000095|GO:0005739|GO:0005743|GO:0016020	S-adenosyl-L-methionine transmembrane transport	bfu02000
Bcin02g03440		411	449	334	71	160	153	1.9566	1.58981e-40	9.88423e-40	3.8814	up	yes	GO:0006338	chromatin remodeling
Bcin11g01190		23292	24223	22171	81883	87976	90707	-1.6113	1.60001e-40	9.94153e-40	0.3273	down	yes	GO:0071949|GO:0016491	oxidoreductase activity
Bcin14g00970		580	552	575	2165	2033	2474	-1.6725	1.72069e-40	1.06847e-39	0.3137	down	yes
Bcin08g03210	Bcmrpl35	2832	2906	2663	756	1254	1321	1.6500	1.75489e-40	1.08903e-39	3.1383	up	yes
Bcin09g06810		31	40	40	159	275	276	-2.3552	1.84716e-40	1.14558e-39	0.1954	down	yes
Bcin09g06470	Bctrm44	661	639	552	207	194	236	1.8283	1.96429e-40	1.21747e-39	3.5513	up	yes	GO:0008168|GO:0008033|GO:0016300|GO:0032259|GO:0016740|GO:0030488|GO:0005737|GO:0002128	tRNA nucleoside ribose methylation
Bcin16g00280		175	219	157	407	988	1040	-1.8162	2.62859e-40	1.6282e-39	0.2840	down	yes
Bcin09g01800		140	131	143	439	702	750	-1.8724	2.89757e-40	1.7937e-39	0.2731	down	yes
Bcin16g02080		15	20	20	137	176	150	-2.7698	2.95918e-40	1.83071e-39	0.1466	down	yes
Bcin03g05490		829	821	855	2579	3161	3998	-1.6475	3.02934e-40	1.87296e-39	0.3192	down	yes	GO:0046872|GO:0016787|GO:0019243|GO:0004416	hydrolase activity
Bcin04g00910		68	65	67	258	409	388	-2.0859	3.69017e-40	2.28012e-39	0.2356	down	yes	GO:0016021|GO:0016020	membrane
Bcin11g00010		127	109	84	14	14	20	3.0245	3.82288e-40	2.36066e-39	8.1369	up	yes	GO:0004553|GO:0005975	hydrolase activity, hydrolyzing O-glycosyl compounds
Bcin04g03510		70882	75193	69490	29998	25835	30709	1.6018	4.30436e-40	2.65634e-39	3.0353	up	yes
Bcin05g02660	Bccts2	341	297	311	1313	1313	1152	-1.7103	4.36553e-40	2.69244e-39	0.3056	down	yes	GO:0016787|GO:0004568|GO:0006032|GO:0008061|GO:0008152|GO:0005975|GO:0000272|GO:0004553|GO:0016798	hydrolase activity, acting on glycosyl bonds	bfu00520
Bcin01g09900	Bcgcd11	14595	14502	13357	4754	6407	5988	1.6075	4.70393e-40	2.89936e-39	3.0472	up	yes	GO:0043614|GO:0016787|GO:0000049|GO:0001731|GO:0005525|GO:0033290|GO:0003924|GO:0006413|GO:0003743|GO:0031369|GO:0005840|GO:1990856|GO:0016282|GO:0000166|GO:0045903|GO:0005850	ribosome
Bcin14g00140	Bcssn3	351	370	225	647	1795	1415	-1.7100	4.97674e-40	3.06562e-39	0.3057	down	yes	GO:0016592|GO:1990508|GO:0004672|GO:0000435|GO:0008353|GO:0004693|GO:0006468|GO:0060258|GO:0070481|GO:0000122|GO:0051726|GO:0005524|GO:0031648	protein phosphorylation	bfu01001|bfu03021
Bcin10g02600		83	70	65	250	387	491	-2.0496	5.29296e-40	3.2584e-39	0.2415	down	yes
Bcin08g04760	Bccoq3	2798	2796	2455	925	1108	1137	1.6404	5.55657e-40	3.41858e-39	3.1176	up	yes	GO:0008425|GO:0031314|GO:0008168|GO:0061543|GO:0008152|GO:0008689|GO:0032259|GO:0004395|GO:0005739|GO:0008757|GO:0016740|GO:0061542|GO:0010420|GO:0005737|GO:0005743|GO:0006744|GO:0016020	3-demethylubiquinol-6 3-O-methyltransferase activity	bfu00130
Bcin14g02600		3672	3429	3589	1225	1432	1606	1.6290	6.03352e-40	3.70975e-39	3.0931	up	yes
Bcin16g03580		600	648	572	1506	2878	2766	-1.6562	6.44084e-40	3.95776e-39	0.3173	down	yes
Bcin06g03960		53	56	56	279	283	342	-2.1540	6.50598e-40	3.99533e-39	0.2247	down	yes
Bcin15g01040		63	85	71	287	380	454	-2.0457	7.0198e-40	4.30823e-39	0.2422	down	yes
Bcin10g01500		76985	76531	84462	37186	28048	30031	1.5970	7.07155e-40	4.33733e-39	3.0250	up	yes	GO:0016021|GO:1902600|GO:0006811|GO:0045263|GO:0033177|GO:0015078|GO:0015986|GO:0008289|GO:0016020	monoatomic ion transport
Bcin01g03580		5544	5656	4667	2022	2115	2179	1.6161	7.83405e-40	4.80207e-39	3.0655	up	yes	GO:0055085|GO:0022857|GO:0016021|GO:0016020	membrane
Bcin01g10910		179	203	199	66	33	41	2.3023	8.12266e-40	4.97593e-39	4.9325	up	yes	GO:0055085|GO:0022857|GO:0016021|GO:0016020	membrane
Bcin01g10540		902	929	700	272	307	341	1.7526	8.35263e-40	5.11369e-39	3.3696	up	yes	GO:0005730|GO:0005634|GO:0030686|GO:0030688|GO:0000462	nucleus
Bcin12g03700	Bcnde1	7582	7907	6835	2758	2821	3395	1.6091	8.54193e-40	5.22639e-39	3.0505	up	yes	GO:0016021|GO:0005509|GO:0003954|GO:0006116|GO:0016491|GO:0005777|GO:0005739|GO:0005743|GO:0016020	mitochondrion	bfu00190
Bcin01g08990		438	392	389	1232	1766	1845	-1.6808	8.68018e-40	5.30773e-39	0.3119	down	yes	GO:0005975|GO:0016021|GO:0016810|GO:0016020	membrane
Bcin12g00240		86	106	108	462	407	549	-1.9440	8.98184e-40	5.48884e-39	0.2599	down	yes
Bcin04g05890		59	63	61	285	338	350	-2.1099	9.043e-40	5.52285e-39	0.2317	down	yes	GO:0016021|GO:0016020	membrane
Bcin03g06370		52876	55262	54247	166389	209499	229452	-1.5935	9.40967e-40	5.74328e-39	0.3314	down	yes	GO:0005515	protein binding
Bcin09g04300	Bcsec17	972	1060	974	3086	3801	4619	-1.6294	9.5956e-40	5.8532e-39	0.3232	down	yes	GO:0005515|GO:0006886|GO:0006914|GO:0048280|GO:0031201|GO:0005483|GO:0035494|GO:0005829|GO:0001671|GO:0042144|GO:0015031|GO:0016192|GO:0016020	SNARE complex
Bcin06g06730		134	121	162	615	587	655	-1.8574	1.03723e-39	6.32312e-39	0.2760	down	yes	GO:0016021|GO:0016020	membrane
Bcin02g06770		1782	1954	1847	5415	7531	8190	-1.6115	1.09283e-39	6.658e-39	0.3273	down	yes	GO:0034727|GO:0015031|GO:0005737|GO:0016787|GO:0000045|GO:0006612|GO:0000422|GO:0006501|GO:0008234|GO:0044805|GO:0051697|GO:0005829|GO:0008233|GO:0005739|GO:0000407|GO:0006914|GO:0005634|GO:0006508|GO:0019786	cytosol
Bcin05g04660	Bcmrd1	1275	1429	1073	339	526	596	1.6811	1.15722e-39	7.04603e-39	3.2067	up	yes	GO:0042134|GO:0005634|GO:0005730|GO:0003676|GO:0000480|GO:0030686|GO:0006364|GO:0032040|GO:0034462|GO:0003723|GO:0000472|GO:0000447	small-subunit processome	bfu03009
Bcin15g02740		689	708	699	2329	2545	3202	-1.6424	1.22399e-39	7.44803e-39	0.3203	down	yes
Bcin09g03670		732	623	633	237	210	255	1.7902	1.30341e-39	7.9265e-39	3.4585	up	yes	GO:0055085|GO:0022857|GO:0016021|GO:0016020	transmembrane transport
Bcin13g05820	Bctbf1	1932	2080	1715	761	719	739	1.6489	1.31845e-39	8.01309e-39	3.1360	up	yes	GO:0043229|GO:0005634|GO:0042803|GO:0042162|GO:0003677	intracellular organelle	bfu03032
Bcin09g00570		174	181	133	780	539	769	-1.8215	1.34742e-39	8.18422e-39	0.2829	down	yes
Bcin15g01120	Bcatp1	117549	120115	111072	39044	48754	55212	1.5903	1.35585e-39	8.23039e-39	3.0111	up	yes	GO:1902600|GO:0006754|GO:0005524|GO:0045261|GO:0032559|GO:0006811|GO:0046933|GO:0046034|GO:0015986|GO:0000166|GO:0016020	ATP biosynthetic process	bfu00190
Bcin02g01910		505	549	500	151	160	223	1.8453	1.39777e-39	8.47978e-39	3.5932	up	yes
Bcin02g07640	Bclcc7	3768	3953	3563	1487	1492	1500	1.6189	1.43956e-39	8.72802e-39	3.0714	up	yes	GO:0046872|GO:0005507|GO:0016491	metal ion binding
Bcin03g02120		314	397	286	928	1679	1375	-1.6931	1.63261e-39	9.89245e-39	0.3093	down	yes	GO:0005515|GO:0043531	protein binding
Bcin04g03530	Bcfmt1	522	504	467	146	188	173	1.8539	1.80302e-39	1.09184e-38	3.6148	up	yes	GO:0006413|GO:0071951|GO:0004479|GO:0009058	conversion of methionyl-tRNA to N-formyl-methionyl-tRNA	bfu00670|bfu00970
Bcin12g01810	Bcdbp10	1545	1529	1389	524	597	607	1.6624	1.80481e-39	1.09227e-38	3.1655	up	yes	GO:0016787|GO:0005730|GO:0005634|GO:0003676|GO:0006364|GO:0004386|GO:0003724|GO:0003723|GO:0005524|GO:0000166	helicase activity
Bcin16g02250		151	147	116	36	23	21	2.6141	1.90715e-39	1.1535e-38	6.1225	up	yes	GO:0016021|GO:0016020	membrane
Bcin11g00750		9097	9976	8559	2971	4197	4091	1.5980	1.98715e-39	1.20117e-38	3.0272	up	yes	GO:0048255|GO:0003723|GO:0000339	mRNA stabilization
Bcin09g06510		3177	3386	3290	1253	1343	1327	1.6195	2.09958e-39	1.26836e-38	3.0727	up	yes
Bcin01g05640		122	108	85	409	632	420	-1.9227	2.31519e-39	1.39777e-38	0.2638	down	yes	GO:0016021|GO:0016020	membrane
Bcin01g03160		490	519	412	1883	1560	2022	-1.6597	2.3416e-39	1.41286e-38	0.3165	down	yes	GO:0046872|GO:0016491|GO:0020037	heme binding
Bcin04g02160		1816	1739	1536	549	824	617	1.6503	2.39646e-39	1.44509e-38	3.1390	up	yes	GO:0005515	protein binding
Bcin11g00120	Bcaim10	685	686	703	214	237	298	1.7738	2.43444e-39	1.46661e-38	3.4196	up	yes	GO:0006418|GO:0006433|GO:0004812|GO:0016874|GO:0005524|GO:0004827|GO:0005737|GO:0000166	ligase activity
Bcin11g06290		8369	8277	8577	29657	30568	32730	-1.5882	2.43508e-39	1.46661e-38	0.3326	down	yes	GO:0005515	protein binding
Bcin11g02610		12592	12660	11569	3621	5501	6040	1.5928	2.47441e-39	1.48941e-38	3.0163	up	yes	GO:0043022|GO:0016787|GO:0005525|GO:0016887|GO:0005524|GO:0043023|GO:0005737|GO:0000166	hydrolase activity
Bcin05g01680		864	954	874	2374	3939	3994	-1.6226	3.0206e-39	1.81707e-38	0.3248	down	yes	GO:0005730|GO:0005634	nucleus
Bcin14g04920		451	413	426	135	139	153	1.8881	3.07809e-39	1.85055e-38	3.7016	up	yes
Bcin08g01780		6343	6159	5460	2033	2750	2499	1.6002	3.11262e-39	1.87018e-38	3.0319	up	yes	GO:0055085|GO:0022857|GO:0016021|GO:0016020	membrane
Bcin03g05350	Bcthr1	2329	2382	2285	733	1023	1042	1.6285	3.50146e-39	2.10255e-38	3.0918	up	yes	GO:0004413|GO:0006566|GO:0016126|GO:0016301|GO:0006694|GO:0008202|GO:0016740|GO:0005524|GO:0006629|GO:0000166|GO:0016310|GO:0009088	steroid metabolic process	bfu00260
Bcin01g02690		282	268	269	899	1051	1357	-1.7047	3.97916e-39	2.38797e-38	0.3068	down	yes	GO:0008236|GO:0016787|GO:0006508|GO:0070008	serine-type exopeptidase activity
Bcin07g04420		712	670	542	176	238	277	1.7832	4.11368e-39	2.46722e-38	3.4419	up	yes	GO:0003924|GO:0140827	zinc chaperone activity
Bcin12g02760	Bcrpb8	2861	2812	2801	1003	1127	1268	1.6180	4.28578e-39	2.5689e-38	3.0695	up	yes	GO:0005665|GO:0003968|GO:0006384|GO:0042797|GO:0006386|GO:0042790|GO:0006351|GO:0005736|GO:0001054|GO:0006366|GO:0006360|GO:0001055|GO:0006383|GO:0005666|GO:0006361|GO:0001056|GO:0005634|GO:0001172|GO:0006362|GO:0006368|GO:0006363|GO:0003899|GO:0006367	nucleolar large rRNA transcription by RNA polymerase I	bfu03021|bfu03420|bfu03400|bfu03020
Bcin04g05590		2311	2459	2012	6531	9214	9532	-1.5940	4.68153e-39	2.80444e-38	0.3312	down	yes	GO:0005515|GO:0016021|GO:0016020	membrane
Bcin12g06400	Bcbot3	222	241	178	608	1006	1082	-1.7604	4.84556e-39	2.90096e-38	0.2952	down	yes	GO:0016021|GO:0020037|GO:0009405|GO:0004497|GO:0005506|GO:0016705|GO:0016020	membrane
Bcin07g00090		115	87	95	8	23	13	3.0625	4.95412e-39	2.96418e-38	8.3540	up	yes
Bcin01g07770	Bctrx2	337	276	338	1346	1074	1316	-1.6863	4.95748e-39	2.96442e-38	0.3107	down	yes			bfu03110
Bcin12g04810		2402	2411	2328	917	920	998	1.6235	5.1829e-39	3.09737e-38	3.0812	up	yes
Bcin06g03090		230	231	142	641	954	933	-1.7690	5.43286e-39	3.24481e-38	0.2934	down	yes	GO:0016021|GO:0016020	membrane
Bcin12g02290		656	653	517	2208	2376	2330	-1.6349	5.7687e-39	3.44335e-38	0.3220	down	yes
Bcin06g00530		826	767	703	245	277	320	1.7458	6.09098e-39	3.63354e-38	3.3538	up	yes	GO:0055114	obsolete oxidation-reduction process
Bcin04g02300		160	218	202	753	839	838	-1.7728	6.15014e-39	3.66665e-38	0.2926	down	yes	GO:0016021|GO:0016020	membrane
Bcin03g08290		656	797	568	237	245	239	1.7676	6.55694e-39	3.90686e-38	3.4048	up	yes
Bcin16g03830		174	177	176	663	691	891	-1.7882	7.47696e-39	4.45239e-38	0.2895	down	yes	GO:0016491	oxidoreductase activity
Bcin14g01550	Bcatg2	1495	1796	1259	4906	5555	6419	-1.5975	7.49479e-39	4.46036e-38	0.3305	down	yes	GO:0006914|GO:0034045|GO:0005789|GO:0030242|GO:0005783|GO:0006869|GO:0016020	phagophore assembly site membrane	bfu03029|bfu04136|bfu04131|bfu04138
Bcin10g04060	Bcftf1	1211	1354	1217	4631	4859	4490	-1.6009	8.59897e-39	5.11445e-38	0.3297	down	yes	GO:0006351|GO:0005634|GO:0046872|GO:0000981|GO:0006355|GO:0006357|GO:0003677|GO:0008270	regulation of transcription by RNA polymerase II
Bcin13g02260		32	39	23	153	200	261	-2.3991	8.64883e-39	5.14105e-38	0.1896	down	yes
Bcin05g05550		41	38	31	132	250	304	-2.3119	8.94175e-39	5.31202e-38	0.2014	down	yes
Bcin06g04120		2029	2015	1958	668	824	907	1.6263	9.53891e-39	5.66341e-38	3.0872	up	yes	GO:0016491|GO:0016627|GO:0050660	oxidoreductase activity
Bcin03g05600		94	89	79	247	479	552	-1.9592	9.68633e-39	5.74753e-38	0.2572	down	yes	GO:0016788	hydrolase activity, acting on ester bonds
Bcin05g04750		873	854	715	301	255	343	1.7286	1.01732e-38	6.03286e-38	3.3141	up	yes
Bcin09g03370	Bcpop1	1038	1084	844	296	419	424	1.6825	1.02146e-38	6.05383e-38	3.2097	up	yes	GO:0005634|GO:0008033|GO:0005655|GO:0000172|GO:0001682	tRNA processing	bfu03016|bfu03029|bfu03009|bfu03008
Bcin04g03720		150	126	113	24	24	28	2.6405	1.03153e-38	6.10987e-38	6.2356	up	yes	GO:0071949|GO:0016491	oxidoreductase activity
Bcin13g02100		126	157	101	33	17	21	2.6727	1.0809e-38	6.39853e-38	6.3764	up	yes	GO:0016787|GO:0030245|GO:0008152|GO:0030248|GO:0005975|GO:0005576|GO:0000272|GO:0004553|GO:0016798	polysaccharide catabolic process
Bcin09g06960		938	924	787	245	404	347	1.7157	1.10417e-38	6.53239e-38	3.2846	up	yes	GO:0005743	mitochondrial inner membrane
Bcin09g05180		225	232	196	46	77	54	2.1785	1.14111e-38	6.74696e-38	4.5267	up	yes	GO:0055085|GO:0022857|GO:0016021|GO:0016020	membrane
Bcin15g02540		159	151	150	627	696	653	-1.8115	1.1609e-38	6.85995e-38	0.2849	down	yes	GO:0071949|GO:0016491|GO:0050660	flavin adenine dinucleotide binding
Bcin11g04120	Bcppn1	1694	1739	1408	3690	7275	7225	-1.5917	1.16898e-38	6.9036e-38	0.3318	down	yes	GO:0016787|GO:0016021|GO:0000298|GO:0005774|GO:0005773|GO:0016020	hydrolase activity	bfu99980
Bcin12g06660		1225	1161	1116	4707	3406	4808	-1.6002	1.17881e-38	6.95756e-38	0.3298	down	yes	GO:0008757	S-adenosylmethionine-dependent methyltransferase activity
Bcin02g02280		2737	2931	2489	989	1127	1160	1.6090	1.2445e-38	7.34092e-38	3.0504	up	yes	GO:0016579|GO:0004843	cysteine-type deubiquitinase activity
Bcin06g02700		85	75	60	286	364	449	-2.0133	1.32038e-38	7.78397e-38	0.2477	down	yes
Bcin14g01480		36833	36848	36350	16044	13829	15202	1.5704	1.33562e-38	7.86917e-38	2.9698	up	yes	GO:0015035|GO:0016491	oxidoreductase activity
Bcin04g05180		410	396	357	1316	1526	1671	-1.6581	1.35299e-38	7.9668e-38	0.3169	down	yes	GO:0031083|GO:0051179	localization
Bcin09g00910		609	669	571	1890	2290	2868	-1.6246	1.53974e-38	9.06113e-38	0.3243	down	yes
Bcin08g05120	Bcmrps16	1781	1735	1643	643	711	685	1.6296	1.66681e-38	9.80318e-38	3.0943	up	yes	GO:0043229|GO:1990904|GO:0005763|GO:0005840|GO:0003735|GO:0005737|GO:0006412	mitochondrial small ribosomal subunit
Bcin05g04610		1200	1255	986	337	482	526	1.6610	1.81602e-38	1.06745e-37	3.1625	up	yes	GO:0016021|GO:0016020	membrane
Bcin03g00250		1287	1335	1140	401	543	529	1.6526	1.82062e-38	1.06952e-37	3.1441	up	yes	GO:0016829	lyase activity
Bcin09g06840		349	371	223	1189	1207	1260	-1.6752	1.82228e-38	1.06987e-37	0.3131	down	yes
Bcin11g06340		497	447	506	1639	1806	2112	-1.6349	2.49538e-38	1.46419e-37	0.3220	down	yes
Bcin15g00410		1283	1219	1117	4110	4414	4847	-1.5915	2.60074e-38	1.52512e-37	0.3318	down	yes	GO:0016021|GO:0055085|GO:0005886|GO:0022857|GO:0016020	plasma membrane
Bcin07g04300	Bcrot1	1652	1553	1648	6056	5461	6250	-1.5832	2.76737e-38	1.62188e-37	0.3337	down	yes	GO:0016021|GO:0005789|GO:0005783|GO:0006458|GO:0016020	membrane
Bcin03g07990		429	482	431	151	144	159	1.8498	2.77613e-38	1.62607e-37	3.6045	up	yes	GO:0055085|GO:0022857|GO:0016021|GO:0016020	transmembrane transport
Bcin15g01320		514	479	428	160	193	131	1.8324	2.9673e-38	1.73702e-37	3.5613	up	yes	GO:0003676|GO:0004527	exonuclease activity
Bcin01g00750		426	336	416	1362	1446	1754	-1.6490	2.97746e-38	1.74195e-37	0.3189	down	yes	GO:0016857	racemase and epimerase activity, acting on carbohydrates and derivatives
Bcin12g06230	BcdcL1	100	104	98	309	489	615	-1.9032	3.03991e-38	1.77745e-37	0.2674	down	yes	GO:0016787|GO:0090501|GO:0006396|GO:0046872|GO:0004386|GO:0090502|GO:0016891|GO:0003723|GO:0051607|GO:0003677|GO:0005524|GO:0004525|GO:0000166|GO:0050688	RNA phosphodiester bond hydrolysis, endonucleolytic	bfu03036
Bcin03g01560		305	394	322	946	1407	1659	-1.6609	3.40151e-38	1.98772e-37	0.3162	down	yes	GO:0016491|GO:0016614	oxidoreductase activity, acting on CH-OH group of donors
Bcin08g04330		22	40	27	197	172	208	-2.4119	3.84292e-38	2.24436e-37	0.1879	down	yes	GO:0016021|GO:0016020	membrane
Bcin01g10950	Bcjip5	1793	1756	1729	780	575	731	1.6189	4.09778e-38	2.39181e-37	3.0713	up	yes	GO:0005515	protein binding	bfu04990
Bcin07g00950		35	67	55	1	2	1	5.4501	4.2828e-38	2.49834e-37	43.7170	up	yes	GO:0055114	obsolete oxidation-reduction process
Bcin02g09090		397	376	344	96	137	136	1.9019	4.65852e-38	2.71593e-37	3.7370	up	yes
Bcin07g00980		66	54	52	2	5	1	4.6413	4.87983e-38	2.8433e-37	24.9563	up	yes	GO:0055085|GO:0022857|GO:0016021|GO:0016020	membrane
Bcin03g04090		9199	9571	7802	30624	36377	28184	-1.5585	5.16019e-38	3.00491e-37	0.3395	down	yes	GO:0016773|GO:0016301|GO:0006072|GO:0004370|GO:0005975|GO:0016740|GO:0005524|GO:0019563|GO:0016310|GO:0000166|GO:0006071	glycerol metabolic process
Bcin13g03010		2595	2771	2429	1205	891	1017	1.5965	5.18297e-38	3.01642e-37	3.0240	up	yes	GO:0016021|GO:0008152|GO:0005975|GO:0071704|GO:0000272|GO:0004553|GO:0016798|GO:0016020	polysaccharide catabolic process
Bcin15g05700		245	237	266	69	75	73	2.0772	5.58723e-38	3.24981e-37	4.2199	up	yes	GO:0016787	hydrolase activity
Bcin07g04570		418	418	377	103	136	172	1.8722	5.62629e-38	3.27063e-37	3.6610	up	yes	GO:0008194|GO:0016740	transferase activity
Bcin11g03330		1009	1089	999	386	432	378	1.6591	5.68648e-38	3.3037e-37	3.1582	up	yes	GO:0016021|GO:0016020	membrane
Bcin07g01470		281	272	272	1090	1030	1101	-1.6774	5.8662e-38	3.40614e-37	0.3127	down	yes
Bcin03g02310	Bccse1	6939	7283	5917	2372	2869	3098	1.5694	5.89634e-38	3.42165e-37	2.9678	up	yes	GO:0005515|GO:0006886|GO:0005634|GO:0046827|GO:0005635|GO:0034399|GO:0031267|GO:0032991|GO:0008536|GO:0006611|GO:0005049|GO:0061015	nuclear periphery	bfu03013|bfu03036
Bcin01g08490	Bccdc33	12199	11961	10821	4042	5001	5565	1.5620	6.11863e-38	3.54859e-37	2.9527	up	yes	GO:0006413|GO:0003743|GO:0003723|GO:0005737|GO:0006412	translation
Bcin06g05150		1925	2128	1767	620	776	964	1.6085	6.60918e-38	3.83088e-37	3.0493	up	yes	GO:0055085|GO:0022857|GO:0016021|GO:0016020	membrane
Bcin10g00720		41	42	34	118	237	354	-2.2593	7.00273e-38	4.05664e-37	0.2089	down	yes
Bcin14g01810	Bclpl1	2132	2085	1865	6127	7898	8218	-1.5695	7.11131e-38	4.11716e-37	0.3369	down	yes	GO:0016021|GO:0016042|GO:0016020	lipid catabolic process
Bcin15g03660		348	381	305	1212	1434	1326	-1.6521	7.31815e-38	4.23446e-37	0.3182	down	yes	GO:0055085|GO:0022857|GO:0016021|GO:0016020	membrane
Bcin01g02670	Bccct2	4900	4663	4189	1450	1969	2301	1.5746	7.48619e-38	4.3292e-37	2.9786	up	yes	GO:0140662|GO:0005737|GO:0051082|GO:0016887|GO:0051086|GO:0005832|GO:0006457|GO:0005829|GO:0005524|GO:0000166	chaperone mediated protein folding independent of cofactor	bfu04147|bfu03110|bfu03037
Bcin08g00990		16924	16513	17768	5498	8355	7714	1.5568	7.72368e-38	4.46396e-37	2.9419	up	yes
Bcin16g03130	Bcrbg2	2665	2624	2696	912	986	1387	1.5903	8.69515e-38	5.02253e-37	3.0111	up	yes	GO:0005525|GO:1903833|GO:0003924|GO:0000166|GO:0002181	positive regulation of cellular response to amino acid starvation	bfu99980
Bcin03g00980		5	13	7	103	84	117	-3.3087	9.06243e-38	5.23166e-37	0.1009	down	yes
Bcin04g01090		260	257	207	819	988	1107	-1.7099	9.76222e-38	5.6324e-37	0.3057	down	yes	GO:0005515|GO:0016021|GO:0055085|GO:0046873|GO:0030001|GO:0015693|GO:0016020	magnesium ion transport
Bcin11g02710	Bcsgt2	4204	4268	4201	12900	15143	18004	-1.5567	9.97136e-38	5.74975e-37	0.3399	down	yes	GO:0005515|GO:0042802|GO:0006620|GO:0060090|GO:0072380|GO:0009408	TRC complex	bfu04147|bfu03110|bfu03060
Bcin16g02100	Bcurm1	628	641	635	164	257	286	1.7458	1.09814e-37	6.3285e-37	3.3539	up	yes	GO:0008033|GO:0034227|GO:0002098|GO:0005829|GO:0005737|GO:0032447	tRNA processing	bfu04121|bfu03016|bfu04122
Bcin16g02920	Bcecm16	874	981	833	273	396	374	1.6681	1.11219e-37	6.40583e-37	3.1780	up	yes	GO:0016787|GO:0005730|GO:0003676|GO:0004386|GO:0000462|GO:1990904|GO:0042254|GO:0003724|GO:0032040|GO:0005524|GO:0000166	small-subunit processome
Bcin10g01590		5550	5860	5107	19675	19399	20011	-1.5535	1.11886e-37	6.44054e-37	0.3407	down	yes	GO:0006914|GO:0016021|GO:0005774|GO:0006865|GO:0005773|GO:0016020	vacuole
Bcin03g01750		12600	13522	12040	4727	5950	5235	1.5550	1.15476e-37	6.64337e-37	2.9384	up	yes	GO:0030004|GO:0016021|GO:0055085|GO:0120029|GO:1902600|GO:0015385|GO:0006970|GO:0045121|GO:0030003|GO:0006812|GO:0015297|GO:0005886|GO:0030007|GO:0036376|GO:0097623|GO:0042391|GO:0006814|GO:0016020	cellular monoatomic cation homeostasis
Bcin13g00790	Bcmrpl17	5977	6285	5466	2126	2447	2803	1.5640	1.26747e-37	7.28761e-37	2.9568	up	yes	GO:1990904|GO:0005739|GO:0005840|GO:0003735	ribonucleoprotein complex
Bcin04g06360		123	134	111	527	542	532	-1.8358	1.3417e-37	7.70998e-37	0.2801	down	yes
Bcin01g04370		4553	4973	4216	1721	1867	2092	1.5687	1.35923e-37	7.80623e-37	2.9663	up	yes	GO:0016021|GO:0016020	membrane
Bcin08g04600		481	453	515	1555	1757	2195	-1.6180	1.3971e-37	8.01911e-37	0.3258	down	yes	GO:0004519|GO:0009411|GO:0016491|GO:0015035|GO:0006289	oxidoreductase activity
Bcin01g08590		421	393	335	114	120	150	1.8772	1.46912e-37	8.42766e-37	3.6735	up	yes	GO:0016021|GO:0016020	membrane
Bcin13g03750	Bcssp120	178	137	181	762	614	683	-1.7681	1.584e-37	9.0815e-37	0.2936	down	yes	GO:0005794|GO:0005509	Golgi apparatus
Bcin01g02220	Bcsec2	3223	3561	3054	11756	11790	11638	-1.5543	1.64875e-37	9.44729e-37	0.3405	down	yes	GO:0005085	guanyl-nucleotide exchange factor activity	bfu04131
Bcin02g07750		56	44	37	1	0	0	6.7577	1.70302e-37	9.75267e-37	108.2121	up	yes
Bcin01g02930	Bcsmm1	2410	2337	2175	749	999	1096	1.5895	1.76212e-37	1.00854e-36	3.0094	up	yes	GO:0017150|GO:0050660|GO:0008033|GO:0016491|GO:0102265|GO:0002943|GO:0006397	tRNA dihydrouridine synthesis	bfu03016
Bcin08g00060		1102	1075	974	332	478	431	1.6453	1.78646e-37	1.02188e-36	3.1281	up	yes	GO:0016787|GO:0008152|GO:0005975|GO:0004553|GO:0016798	hydrolase activity, acting on glycosyl bonds
Bcin02g03100		668	646	546	172	238	276	1.7470	1.86371e-37	1.06546e-36	3.3567	up	yes	GO:0101030|GO:0008033|GO:0046872|GO:0008479|GO:0005737|GO:0016763|GO:0006400	tRNA processing
Bcin15g05400		336	363	340	107	103	129	1.9093	2.01967e-37	1.15397e-36	3.7562	up	yes
Bcin04g04510		2270	2248	2024	761	915	998	1.5903	2.11619e-37	1.20842e-36	3.0112	up	yes	GO:0016021|GO:0016020	membrane
Bcin13g00550	Bcarx1	14841	14799	13414	4271	6604	7435	1.5480	2.14076e-37	1.22176e-36	2.9241	up	yes	GO:0005634|GO:0003677	nucleus	bfu03009
Bcin07g00920		12	18	27	122	142	188	-2.6585	2.19218e-37	1.25039e-36	0.1584	down	yes	GO:0003824	catalytic activity
Bcin07g00620	Bcabp140	2125	2035	1862	623	998	842	1.5939	2.26772e-37	1.29274e-36	3.0186	up	yes	GO:0008168|GO:0008173|GO:0001510|GO:0032259|GO:0008757|GO:0016740	RNA methylation
Bcin06g03110		2868	3009	2613	9702	11654	8966	-1.5523	2.43285e-37	1.38609e-36	0.3410	down	yes	GO:0005634|GO:0000981|GO:0006355|GO:0006357|GO:0008270	regulation of transcription by RNA polymerase II
Bcin11g02580	Bctim44	2863	2925	2631	939	1295	1244	1.5770	2.64143e-37	1.50407e-36	2.9835	up	yes	GO:0006886|GO:0005739|GO:0005743|GO:0016020	intracellular protein transport
Bcin02g03670		13	11	10	55	125	179	-3.0456	2.6575e-37	1.51236e-36	0.1211	down	yes	GO:0016491	oxidoreductase activity
Bcin03g06420	Bcblm10	826	871	841	3004	2990	3297	-1.5806	2.82639e-37	1.60756e-36	0.3343	down	yes	GO:0006974|GO:0070628|GO:0070577|GO:0016504|GO:0006281	cellular response to DNA damage stimulus
Bcin07g06980		357	369	331	775	1819	1512	-1.6363	2.86022e-37	1.62588e-36	0.3217	down	yes	GO:0016021|GO:0055085|GO:0006865|GO:0022857|GO:0016020	transmembrane transport
Bcin01g10490	Bcrsm23	4637	4537	4206	1642	1851	2083	1.5609	3.15287e-37	1.79122e-36	2.9504	up	yes	GO:1990904|GO:0005763|GO:0005840|GO:0032543|GO:0005739	ribonucleoprotein complex
Bcin10g03860		101	99	69	257	510	490	-1.9090	4.16319e-37	2.36386e-36	0.2663	down	yes
Bcin12g06680		525	565	542	176	207	207	1.7637	4.25592e-37	2.41514e-36	3.3956	up	yes
Bcin04g06990		43	60	55	242	292	302	-2.1021	4.29523e-37	2.43607e-36	0.2329	down	yes	GO:0016787|GO:0016798|GO:0008152|GO:0046558|GO:0005975|GO:0004553|GO:0031222	hydrolase activity, acting on glycosyl bonds
Bcin11g04840	Bcrml2	3091	3143	2816	1044	1312	1405	1.5680	4.90593e-37	2.78086e-36	2.9650	up	yes	GO:0015934|GO:0005762|GO:1990904|GO:0005840|GO:0003723|GO:0016740|GO:0003735|GO:0032543|GO:0006412	mitochondrial large ribosomal subunit
Bcin14g00860		206	175	215	792	757	863	-1.7210	5.32958e-37	3.01929e-36	0.3033	down	yes	GO:0045490|GO:0045330|GO:0042545|GO:0030599	pectin catabolic process
Bcin07g03440		4847	4760	4494	14443	17354	18664	-1.5392	5.4141e-37	3.06544e-36	0.3441	down	yes	GO:0005509	calcium ion binding
Bcin06g05890		664	743	618	219	206	336	1.7154	5.46059e-37	3.09002e-36	3.2838	up	yes	GO:0016021|GO:0008509|GO:0055085|GO:0015698|GO:0008272|GO:0008271|GO:0098656|GO:0098661|GO:1902358|GO:0016020	inorganic anion transmembrane transport
Bcin02g05150	Bccdc7	1126	990	1076	381	386	503	1.6316	5.51697e-37	3.11895e-36	3.0986	up	yes	GO:0006279|GO:1904968|GO:0005524|GO:0043392|GO:0042802|GO:0000785|GO:0000082|GO:0031431|GO:1905561|GO:0006270|GO:0006468|GO:0033314|GO:0001100|GO:0031503|GO:0031573|GO:1902977|GO:1903343|GO:0000727|GO:0060903|GO:1903468|GO:0000076|GO:0000775|GO:1905263|GO:0005634|GO:0004672|GO:0010620|GO:0004674	positive regulation of kinetochore assembly	bfu01001|bfu03032|bfu04111|bfu04113
Bcin09g01670		1270	1454	1265	4258	4933	5240	-1.5587	5.51794e-37	3.11895e-36	0.3394	down	yes	GO:0016021|GO:0016020	membrane
Bcin08g00930		130	116	139	41	23	12	2.5631	5.67836e-37	3.20781e-36	5.9098	up	yes	GO:0016491	oxidoreductase activity
Bcin15g05020		1687	1747	1483	561	713	726	1.5961	5.89975e-37	3.331e-36	3.0232	up	yes	GO:0003676|GO:0005634|GO:0003723|GO:0006397	nucleus
Bcin04g01660	Bcdug1	13655	13743	12072	3998	6127	6747	1.5385	6.003e-37	3.38738e-36	2.9048	up	yes	GO:0008233|GO:0016787|GO:0005576|GO:0006508	proteolysis	bfu01002|bfu00480
Bcin03g01300		28419	29678	28820	9727	12974	14519	1.5321	7.21178e-37	4.06718e-36	2.8922	up	yes
Bcin03g02350	Bchom3	1966	1941	1647	621	803	857	1.5850	8.35747e-37	4.71066e-36	3.0001	up	yes	GO:0009088|GO:0009086|GO:0016301|GO:0009090|GO:0008652|GO:0016740|GO:1901605|GO:0005524|GO:0004072|GO:0016310|GO:0000166	alpha-amino acid metabolic process	bfu00300|bfu00261|bfu00270|bfu00260
Bcin06g02540		729	813	754	2083	3059	3342	-1.5738	8.72617e-37	4.91571e-36	0.3359	down	yes
Bcin02g01490		1280	1381	1281	2619	5982	5927	-1.5541	9.06549e-37	5.10399e-36	0.3405	down	yes
Bcin16g01630		41	53	55	218	291	290	-2.1144	9.27424e-37	5.21858e-36	0.2309	down	yes
Bcin10g03790		1506	1466	1438	494	577	731	1.5980	9.8967e-37	5.56572e-36	3.0273	up	yes	GO:0016021|GO:0016020	membrane
Bcin04g02370		1407	1522	1391	468	542	757	1.5996	9.97328e-37	5.60564e-36	3.0305	up	yes
Bcin08g02210		352	338	341	1456	1080	1326	-1.6260	1.00344e-36	5.63685e-36	0.3240	down	yes	GO:0020037|GO:0009405|GO:0004497|GO:0005506|GO:0016705	obsolete pathogenesis
Bcin12g01370	Bcmsb2	4902	5375	5068	18432	16337	19404	-1.5322	1.02805e-36	5.77185e-36	0.3457	down	yes	GO:0005887|GO:0005034|GO:0005886|GO:0016020	membrane
Bcin01g08120		365	404	337	96	179	97	1.8648	1.03492e-36	5.80716e-36	3.6422	up	yes
Bcin07g06230	Bctif35	10424	10335	9810	3803	4466	4705	1.5346	1.12711e-36	6.32091e-36	2.8970	up	yes	GO:0001732|GO:0043614|GO:0033290|GO:0003676|GO:0005852|GO:0002188|GO:0071540|GO:0002183|GO:0006415|GO:0006413|GO:0003743|GO:0003723|GO:0016282|GO:0005737|GO:0071541|GO:0006412	eukaryotic translation initiation factor 3 complex, eIF3m
Bcin05g06030	Bcmsm1	1301	1317	1177	370	579	595	1.6081	1.16723e-36	6.54224e-36	3.0486	up	yes	GO:0006418|GO:0004812|GO:0016874|GO:0006431|GO:0005524|GO:0000166|GO:0004825|GO:0006412	ligase activity	bfu00450|bfu03016|bfu00970|bfu01007
Bcin02g00800	Bcpic4	31279	29424	30767	9145	15890	14426	1.5272	1.16874e-36	6.54701e-36	2.8822	up	yes
Bcin16g03660	Bcsrp72	2373	2469	2051	858	957	1032	1.5688	1.35048e-36	7.56089e-36	2.9666	up	yes	GO:0005515|GO:0048500|GO:1990904|GO:0005786|GO:0005783|GO:0008312|GO:0005737|GO:0006614	ribonucleoprotein complex
Bcin12g01110		186	261	175	58	55	58	2.1385	1.45905e-36	8.16414e-36	4.4029	up	yes
Bcin07g04350		113	96	102	372	579	435	-1.8536	1.47276e-36	8.23628e-36	0.2767	down	yes	GO:0016787|GO:0046872|GO:0008152|GO:0004767|GO:0006685|GO:0016798	metabolic process
Bcin05g00070	Bcrrp9	1930	1998	1568	598	820	848	1.5795	1.51663e-36	8.47688e-36	2.9887	up	yes	GO:0005515|GO:0005634|GO:0005730|GO:0000480|GO:0006364|GO:0032040|GO:0000472|GO:0031428|GO:0034511|GO:0000447	small-subunit processome	bfu03009
Bcin06g00900	Bclip5	4398	4434	4010	1602	1759	2045	1.5459	1.54456e-36	8.62819e-36	2.9199	up	yes	GO:0016783|GO:0016992|GO:0051539|GO:0003824|GO:0102553|GO:0046872|GO:0009249|GO:0051536|GO:0016740|GO:0009107|GO:0102552|GO:0005739	sulfurtransferase activity	bfu00785
Bcin10g02830		1689	1799	1797	830	591	718	1.5809	1.58735e-36	8.86226e-36	2.9916	up	yes	GO:0055114	obsolete oxidation-reduction process
Bcin08g01690	Bcltf5	112	110	66	262	514	540	-1.8766	1.6315e-36	9.10365e-36	0.2723	down	yes	GO:0005634|GO:0000981|GO:0006355|GO:0006357|GO:0008270	regulation of transcription by RNA polymerase II
Bcin13g01120		168	159	177	691	598	777	-1.7409	1.66572e-36	9.28945e-36	0.2992	down	yes	GO:0016021|GO:0016020	membrane
Bcin14g03810		727	812	703	263	253	341	1.6835	1.72677e-36	9.62456e-36	3.2120	up	yes	GO:0016853|GO:0004476|GO:0009298|GO:0046872|GO:0005975|GO:0008270	isomerase activity
Bcin13g02670		2054	2181	2176	4877	9100	9269	-1.5365	1.83136e-36	1.02018e-35	0.3447	down	yes
Bcin04g01190		1131	1050	1187	439	398	515	1.6132	1.87407e-36	1.0434e-35	3.0593	up	yes	GO:0005347|GO:0016021|GO:0055085|GO:0005739|GO:0005743|GO:0016020	mitochondrion
Bcin03g01150		358	358	390	999	1462	1761	-1.6130	1.91863e-36	1.06761e-35	0.3269	down	yes
Bcin14g05090	Bcrds2	2189	2278	2122	846	902	981	1.5654	2.29583e-36	1.27679e-35	2.9595	up	yes	GO:0005634|GO:0000981|GO:0006355|GO:0006357|GO:0008270	regulation of transcription by RNA polymerase II
Bcin16g00810		1679	1528	1596	5395	6031	5676	-1.5398	2.31811e-36	1.28847e-35	0.3439	down	yes
Bcin03g09200		28	30	27	149	202	198	-2.3847	2.37875e-36	1.32144e-35	0.1915	down	yes	GO:0016021|GO:0016020	membrane
Bcin02g08160		1487	1580	1510	4702	5656	6032	-1.5397	2.62095e-36	1.45518e-35	0.3439	down	yes	GO:1904462|GO:0016042|GO:0050295|GO:0008152|GO:0005829|GO:0005975|GO:0071704|GO:1901136|GO:0000272|GO:0004553|GO:0016798	cytosol
Bcin05g06400		73	95	57	210	456	414	-1.9484	2.67631e-36	1.48509e-35	0.2591	down	yes
Bcin02g03930	Bcoxa1	3705	3716	3431	1283	1631	1667	1.5447	2.72246e-36	1.50986e-35	2.9174	up	yes	GO:0016021|GO:0090150|GO:0031090|GO:0032977|GO:0016020	organelle membrane	bfu02044|bfu03029|bfu03060
Bcin03g06260	Bcmsw1	294	276	285	89	98	83	1.9478	2.72899e-36	1.51265e-35	3.8577	up	yes	GO:0006436|GO:0006418|GO:0004812|GO:0016874|GO:0005524|GO:0004830|GO:0000166|GO:0006412	ligase activity	bfu03016|bfu00970|bfu01007
Bcin05g07430	Bcerg10	3443	3298	3177	8352	13035	14119	-1.5254	3.05018e-36	1.68975e-35	0.3474	down	yes	GO:0016746|GO:0016740|GO:0016747|GO:0003988	transferase activity
Bcin02g04470		67	65	109	280	423	439	-1.9178	3.3494e-36	1.85448e-35	0.2647	down	yes	GO:0016021|GO:0016020	membrane
Bcin11g00340		640	669	526	190	236	263	1.7122	3.45742e-36	1.91323e-35	3.2766	up	yes	GO:0016787	hydrolase activity
Bcin01g05430	Bcfrs2	3696	3865	3330	1145	1770	1712	1.5419	3.5701e-36	1.9745e-35	2.9117	up	yes	GO:0106074|GO:0000049|GO:0043039|GO:0046872|GO:0004812|GO:0005737|GO:0006432|GO:0005524|GO:0002161|GO:0004826|GO:0009328|GO:0000166	phenylalanine-tRNA ligase complex	bfu03016|bfu00970|bfu01007
Bcin05g04770		1194	1177	963	3538	3689	4727	-1.5451	3.68149e-36	2.03498e-35	0.3427	down	yes
Bcin03g07390	Bcccg1	78851	78816	84194	237124	303886	311396	-1.5126	3.7263e-36	2.05861e-35	0.3505	down	yes
Bcin14g04240		2544	2774	2394	7198	9866	10362	-1.5258	4.01889e-36	2.21903e-35	0.3473	down	yes
Bcin16g04800		2993	2994	2816	7219	10934	13400	-1.5236	4.21307e-36	2.32496e-35	0.3478	down	yes	GO:0030060|GO:0019752|GO:0003824|GO:0016615|GO:0006099|GO:0016491|GO:0005975|GO:0016616|GO:0006108	L-malate dehydrogenase activity
Bcin10g02100		633	629	468	172	220	253	1.7240	4.24047e-36	2.3388e-35	3.3035	up	yes	GO:0045329|GO:0046872|GO:0016491|GO:0005506|GO:0050353|GO:0051213	dioxygenase activity
Bcin16g04590		79	80	70	320	378	375	-1.9327	4.36641e-36	2.40693e-35	0.2619	down	yes
Bcin10g01330		672	721	648	2155	2596	2661	-1.5631	4.50345e-36	2.48111e-35	0.3384	down	yes	GO:0000166|GO:0005525|GO:0016021|GO:0016020	nucleotide binding
Bcin14g00130		587	692	583	1707	2641	2476	-1.5679	4.51098e-36	2.48389e-35	0.3373	down	yes	GO:0055085|GO:0022857|GO:0016021|GO:0016020	transmembrane transport
Bcin01g09770		558	658	498	1685	2169	2426	-1.5721	4.83316e-36	2.65983e-35	0.3363	down	yes	GO:0016021|GO:0016020	membrane
Bcin14g00320		1550	1461	1402	577	552	679	1.5806	5.10653e-36	2.80873e-35	2.9910	up	yes	GO:0005515	protein binding
Bcin03g09318		7331	7596	7234	2603	3728	3170	1.5219	5.88282e-36	3.23394e-35	2.8718	up	yes
Bcin06g02130		3744	3871	3873	1301	1758	1845	1.5352	5.89063e-36	3.23645e-35	2.8982	up	yes	GO:0016780|GO:0016021|GO:0016740|GO:0008654|GO:0016020	transferase activity
Bcin07g06780	Bclcc9	86	82	92	450	308	413	-1.8892	6.61599e-36	3.63299e-35	0.2700	down	yes	GO:0046872|GO:0005507|GO:0016491	metal ion binding
Bcin08g00160		22589	24315	19362	9336	9952	8986	1.5107	6.95305e-36	3.81599e-35	2.8496	up	yes	GO:0006351|GO:0005634|GO:0046872|GO:0000981|GO:0006355|GO:0006357|GO:0003677|GO:0008270	regulation of transcription by RNA polymerase II
Bcin12g01530		360	341	323	990	1239	1642	-1.6062	7.53089e-36	4.13085e-35	0.3285	down	yes	GO:0004553|GO:0005975|GO:0016021|GO:0016020	membrane
Bcin01g03740		391	393	383	108	142	160	1.8163	7.69721e-36	4.21977e-35	3.5217	up	yes	GO:0016021|GO:0055085|GO:0042626|GO:0016887|GO:0140359|GO:0005524|GO:0000166|GO:0016020	nucleotide binding
Bcin08g07120		57	38	46	0	2	1	5.7306	9.30956e-36	5.1009e-35	53.0976	up	yes	GO:0016702|GO:0005506	iron ion binding
Bcin08g01910	Bcysa1	9	12	15	89	134	122	-2.9357	9.82838e-36	5.38223e-35	0.1307	down	yes	GO:0016787	hydrolase activity	bfu00740|bfu00230
Bcin09g01400		3266	3421	3082	8903	12067	13556	-1.5136	1.0086e-35	5.52029e-35	0.3502	down	yes	GO:0005515|GO:0043022|GO:0042026|GO:0003755|GO:0051082|GO:0006457|GO:0000413|GO:0005737	cytoplasm
Bcin09g07120		754	743	669	201	350	291	1.6703	1.01133e-35	5.53223e-35	3.1828	up	yes
Bcin02g03060	BcppoA80	13561	14866	12261	36772	54570	51074	-1.5048	1.02805e-35	5.6206e-35	0.3524	down	yes	GO:0052878|GO:0016853|GO:0046872|GO:0020037|GO:0009405|GO:0098869|GO:0006979|GO:0016491|GO:0004497|GO:0051213|GO:0005506|GO:0004601|GO:0016705	cellular oxidant detoxification
Bcin16g03020		170	193	172	42	55	46	2.1934	1.11975e-35	6.11861e-35	4.5739	up	yes	GO:0016787|GO:0008152|GO:0005975|GO:0071704|GO:0000272|GO:0004553|GO:0016798	polysaccharide catabolic process
Bcin06g00850		136	180	181	45	33	50	2.2434	1.19092e-35	6.50394e-35	4.7351	up	yes
Bcin14g04980	Bcvti1	1642	1671	1627	5547	5669	6159	-1.5220	1.28885e-35	7.03494e-35	0.3482	down	yes	GO:0006886|GO:0043231|GO:0000139|GO:0016021|GO:0031201|GO:0006891|GO:0005774|GO:0006906|GO:0006896|GO:0015031|GO:0005484|GO:0007036|GO:0042144|GO:0005737|GO:0016236|GO:0016192|GO:0016020	Golgi membrane	bfu04130|bfu04131|bfu04138
Bcin07g06130		1792	1764	1786	5007	6105	7899	-1.5201	1.32116e-35	7.20737e-35	0.3487	down	yes	GO:0005515|GO:0005634	protein binding
Bcin03g08860		1181	1226	1119	467	497	467	1.5873	1.43272e-35	7.81173e-35	3.0050	up	yes	GO:0005515	protein binding
Bcin15g01910		1661	1672	1663	5245	5294	7122	-1.5195	1.62355e-35	8.8474e-35	0.3488	down	yes
Bcin08g01200		701	723	639	203	289	311	1.6688	1.99104e-35	1.08441e-34	3.1795	up	yes	GO:0006974|GO:0006281|GO:0016491|GO:0051213|GO:0055114	dioxygenase activity
Bcin15g05000		165	220	159	45	44	58	2.1773	2.06242e-35	1.12267e-34	4.5230	up	yes	GO:0005634|GO:0000981|GO:0006355|GO:0006357|GO:0008270	regulation of transcription by RNA polymerase II
Bcin09g03020		1532	1618	1430	706	499	675	1.5623	2.23604e-35	1.21652e-34	2.9533	up	yes	GO:0005515|GO:0005634	protein binding
Bcin10g00240		1713	1603	1667	532	732	839	1.5569	2.23822e-35	1.21705e-34	2.9421	up	yes	GO:0005840|GO:0032543|GO:0003735|GO:0005762|GO:0006412	structural constituent of ribosome
Bcin04g02350		446	482	405	1213	1810	1888	-1.5731	2.25144e-35	1.22357e-34	0.3361	down	yes
Bcin01g06220		69092	68205	65008	22520	31688	34709	1.4957	2.26303e-35	1.2292e-34	2.8200	up	yes	GO:0005634|GO:0005525|GO:0006913|GO:0003924|GO:0015031|GO:0000166	nucleotide binding
Bcin11g02120	Bcbrf1	745	873	673	277	350	261	1.6502	2.40478e-35	1.30549e-34	3.1387	up	yes	GO:0017025|GO:0070897|GO:0006352|GO:0000995|GO:0000126	transcription factor TFIIIB complex	bfu03021
Bcin12g00690	Bcnrps2	1092	1310	1050	2962	4756	4569	-1.5242	2.65871e-35	1.44256e-34	0.3477	down	yes	GO:0016874|GO:0031177|GO:0003824	catalytic activity
Bcin05g05740	Bcspb4	934	956	800	301	383	402	1.6078	2.73184e-35	1.48143e-34	3.0478	up	yes	GO:0000027|GO:0016787|GO:0005730|GO:0005634|GO:0003676|GO:0030686|GO:0006364|GO:0004386|GO:1902626|GO:0030687|GO:0042254|GO:0003724|GO:0016887|GO:0003723|GO:0005654|GO:0005524|GO:0000166|GO:0000470	preribosome, large subunit precursor	bfu03009
Bcin02g04090		164	184	216	631	714	912	-1.6891	2.8349e-35	1.53569e-34	0.3101	down	yes	GO:0004553|GO:0005975	hydrolase activity, hydrolyzing O-glycosyl compounds
Bcin02g07710		11640	11943	9947	4003	4993	5599	1.5012	2.83496e-35	1.53569e-34	2.8308	up	yes	GO:0005515|GO:0006417|GO:0006413|GO:0003743|GO:0006412	regulation of translation
Bcin13g02560		116	118	115	20	34	17	2.5802	2.93447e-35	1.58874e-34	5.9801	up	yes
Bcin01g01820	Bchom2	1821	1851	1865	529	808	1031	1.5475	3.02656e-35	1.63771e-34	2.9231	up	yes	GO:0050661|GO:0051287|GO:0009086|GO:0004073|GO:0046983|GO:0009090|GO:0008652|GO:0016620|GO:0009088	homoserine biosynthetic process	bfu00300|bfu00261|bfu00270|bfu00260
Bcin01g01970		445	412	419	135	162	162	1.7725	3.24146e-35	1.75305e-34	3.4164	up	yes
Bcin11g00410		746	767	671	278	246	325	1.6531	3.26209e-35	1.76325e-34	3.1450	up	yes
Bcin11g04210		1339	1337	1341	3724	4702	5842	-1.5175	3.31493e-35	1.79085e-34	0.3493	down	yes	GO:0046872	metal ion binding
Bcin16g01350	Bctif5	13323	13550	12139	4338	6219	6542	1.4975	3.59263e-35	1.93983e-34	2.8235	up	yes	GO:0005515|GO:0001732|GO:0043614|GO:0033290|GO:0005525|GO:0006446|GO:0005096|GO:0045947|GO:0005092|GO:0006413|GO:0003743|GO:0031369|GO:0042256|GO:0006412	multi-eIF complex	bfu03012
Bcin05g00420	Bcqri1	956	951	823	2452	3534	3764	-1.5290	3.67492e-35	1.98319e-34	0.3465	down	yes	GO:0070569|GO:0016740	transferase activity	bfu00520
Bcin14g03670		102	71	90	240	456	507	-1.8623	3.80592e-35	2.05278e-34	0.2750	down	yes	GO:0046901|GO:0006730|GO:0046872|GO:0016874|GO:0016881|GO:0005524|GO:0016020|GO:0009396|GO:0005743|GO:0000166|GO:0009058|GO:0004326	tetrahydrofolylpolyglutamate biosynthetic process
EFBcG00000013380	Afu_264	55	61	47	2	5	2	4.4131	4.23656e-35	2.28382e-34	21.3040	up	yes
Bcin04g04270		630	584	524	132	284	255	1.6926	4.42976e-35	2.38669e-34	3.2324	up	yes
Bcin15g01390		175	177	190	563	730	879	-1.6893	5.01013e-35	2.69793e-34	0.3101	down	yes	GO:0016021|GO:0016020	membrane
Bcin05g02840	Bcplc1	967	1175	1111	3438	4485	3492	-1.5189	5.33567e-35	2.87169e-34	0.3489	down	yes	GO:0016787|GO:0016042|GO:0005509|GO:0008081|GO:0007165|GO:0006629|GO:0004435|GO:0035556	hydrolase activity	bfu04131|bfu00562|bfu04070
Bcin01g05730		9321	9147	9179	4401	4184	3267	1.4962	5.58535e-35	3.00445e-34	2.8211	up	yes	GO:0004557|GO:0016021|GO:0052692|GO:0016020	alpha-galactosidase activity
Bcin02g06510		256	293	243	994	877	1123	-1.6302	5.65055e-35	3.03789e-34	0.3230	down	yes	GO:0016021|GO:0016020	membrane
Bcin07g02380		476	391	366	128	148	168	1.7721	5.83575e-35	3.13578e-34	3.4154	up	yes	GO:0006260|GO:0005634|GO:0006261	DNA replication
Bcin08g06680	Bccdc4	8497	9800	7277	2986	4061	4107	1.4962	6.21392e-35	3.33719e-34	2.8209	up	yes	GO:0005515	protein binding	bfu04121|bfu04111|bfu04120
Bcin05g01010	Bccoq10	1208	1192	1113	429	524	497	1.5717	6.28312e-35	3.37255e-34	2.9724	up	yes	GO:0045333|GO:0006744|GO:0048039	ubiquinone biosynthetic process
Bcin12g03420		600	491	443	132	187	264	1.7148	6.6509e-35	3.56804e-34	3.2824	up	yes	GO:0016021|GO:0016020	membrane
Bcin02g09130	Bcpml1	211	202	151	623	943	644	-1.6811	6.68028e-35	3.58189e-34	0.3119	down	yes	GO:0005515	protein binding	bfu03041
Bcin16g01600		6	11	17	63	107	167	-2.9467	6.97984e-35	3.74051e-34	0.1297	down	yes	GO:0071949|GO:0016491|GO:0050660	flavin adenine dinucleotide binding
Bcin15g04670	Bcser8	1673	1584	1402	4567	5151	6612	-1.5063	7.0048e-35	3.75188e-34	0.3520	down	yes	GO:0016787|GO:0008236|GO:0004252|GO:0046872|GO:0005615|GO:0006508|GO:0008233	peptidase activity	bfu04147|bfu01002|bfu03110
Bcin08g05470		1780	1792	1560	4723	6118	7159	-1.5041	7.01097e-35	3.75317e-34	0.3525	down	yes	GO:0008484|GO:0016787	hydrolase activity
Bcin10g01610		350	420	323	1606	1084	1226	-1.5774	7.23958e-35	3.87348e-34	0.3351	down	yes	GO:0016787|GO:0008152|GO:0005975|GO:0004553|GO:0016798	hydrolase activity, acting on glycosyl bonds
Bcin05g04890		3767	3650	3249	9517	14152	13402	-1.4927	7.30015e-35	3.9038e-34	0.3553	down	yes	GO:0016021|GO:0016020	membrane
Bcin05g06840		2628	2778	2593	9685	9274	8430	-1.4960	7.38033e-35	3.94458e-34	0.3545	down	yes	GO:0016021|GO:0008324|GO:0015085|GO:0006812|GO:0098655|GO:0070588|GO:0016020	calcium ion transmembrane transporter activity
Bcin15g04050		1728	1851	1570	5063	6480	6385	-1.5022	8.41019e-35	4.49261e-34	0.3530	down	yes
Bcin06g04150		1961	1819	1983	601	989	881	1.5335	9.15258e-35	4.88658e-34	2.8948	up	yes	GO:0016491	oxidoreductase activity
Bcin10g03670		649	656	625	210	274	267	1.6619	9.39228e-35	5.01189e-34	3.1643	up	yes	GO:0005634|GO:0003676|GO:0000214|GO:0000379|GO:0008033|GO:0006388	tRNA processing
Bcin14g02840		1195	1317	1083	298	574	647	1.5657	9.3976e-35	5.01205e-34	2.9601	up	yes
Bcin14g02010	Bcvma3	7031	7147	7609	27025	21774	25405	-1.4845	9.75202e-35	5.19831e-34	0.3574	down	yes	GO:0046961|GO:0016021|GO:1902600|GO:0006811|GO:0005774|GO:0033177|GO:0015078|GO:0033179|GO:0005773|GO:0016020	vacuole	bfu00190|bfu04145
Bcin07g04110		508	575	434	909	2379	2281	-1.5490	9.89262e-35	5.27045e-34	0.3418	down	yes
Bcin13g02780		18357	18744	17693	5930	8796	9584	1.4845	1.02572e-34	5.46179e-34	2.7983	up	yes	GO:0030643|GO:0016021|GO:0055085|GO:0022857|GO:0016020	cellular phosphate ion homeostasis
Bcin13g00100		280	351	271	800	1254	1315	-1.5916	1.08692e-34	5.78457e-34	0.3318	down	yes	GO:0070072	vacuolar proton-transporting V-type ATPase complex assembly
Bcin07g03920	Bcrio1	1680	1839	1511	563	778	794	1.5387	1.18545e-34	6.30561e-34	2.9053	up	yes	GO:0016787|GO:0016310|GO:0046872|GO:0016301|GO:0042254|GO:0106310|GO:0016740|GO:0005524|GO:0005737|GO:0004674|GO:0000166	phosphorylation	bfu01001|bfu03009|bfu03008
Bcin09g05520		186	161	170	35	51	56	2.1748	1.20214e-34	6.39098e-34	4.5152	up	yes
Bcin11g05480		142	161	137	610	547	609	-1.7214	1.27777e-34	6.78944e-34	0.3032	down	yes	GO:0016787	hydrolase activity
Bcin01g09590		8989	9708	8350	25450	35175	32246	-1.4807	1.28002e-34	6.7978e-34	0.3583	down	yes	GO:0016021|GO:0016020	membrane
Bcin12g04560	Bcgst24	5967	5978	5387	2048	2613	2935	1.4944	1.28321e-34	6.81117e-34	2.8175	up	yes	GO:0000049|GO:0003723	RNA binding
Bcin04g05220	Bckti11	2448	2473	2396	833	1320	994	1.5180	1.36408e-34	7.23654e-34	2.8640	up	yes	GO:0046872|GO:0017183	metal ion binding
Bcin13g01090		56	67	73	339	298	281	-1.9458	1.36969e-34	7.26247e-34	0.2596	down	yes	GO:0016021|GO:0055085|GO:0042626|GO:0016887|GO:0140359|GO:0005524|GO:0000166|GO:0016020	transmembrane transport
Bcin05g04020		516	511	602	229	152	235	1.6898	1.40286e-34	7.43442e-34	3.2262	up	yes
Bcin01g05450		798	820	768	216	419	326	1.6229	1.44669e-34	7.66262e-34	3.0800	up	yes	GO:0005515	protein binding
Bcin08g03020		847	846	777	2477	2815	3436	-1.5187	1.4834e-34	7.85292e-34	0.3490	down	yes	GO:1903373|GO:0071786|GO:0046872|GO:0005789|GO:0098826|GO:0071782|GO:0005783|GO:0030176|GO:0071788|GO:0016020	endoplasmic reticulum tubular network
Bcin02g07050		736	744	606	254	261	301	1.6446	1.49769e-34	7.92437e-34	3.1267	up	yes	GO:0005739	mitochondrion
Bcin10g02670		354	336	364	105	139	126	1.8103	1.51122e-34	7.99177e-34	3.5073	up	yes
Bcin03g06700		12	30	14	111	165	136	-2.5865	1.66679e-34	8.8098e-34	0.1665	down	yes	GO:0016712|GO:0016021|GO:0020037|GO:0009405|GO:0004497|GO:0005506|GO:0016705|GO:0016020	membrane
Bcin03g05650		870	925	813	292	421	352	1.5896	1.87771e-34	9.91939e-34	3.0097	up	yes	GO:0055085|GO:0022857|GO:0016021|GO:0016020	membrane
Bcin15g04690		597	546	468	187	185	240	1.6910	1.99009e-34	1.05075e-33	3.2287	up	yes
Bcin03g06190		3220	3350	3196	8287	12196	13424	-1.4832	2.03406e-34	1.0734e-33	0.3577	down	yes
Bcin01g01220		204	250	202	663	989	872	-1.6431	2.06464e-34	1.08896e-33	0.3202	down	yes	GO:0005515	protein binding
Bcin07g06310	Bcole1	184455	187027	173406	70390	84632	86351	1.4723	2.08232e-34	1.09771e-33	2.7746	up	yes	GO:0016021|GO:0046872|GO:0020037|GO:0006636|GO:0006631|GO:0016491|GO:0004768|GO:0006633|GO:0016717|GO:0006629|GO:0016020	fatty acid biosynthetic process	bfu01004|bfu01040
Bcin05g04130		544	509	543	180	186	244	1.6906	2.24055e-34	1.1805e-33	3.2279	up	yes
Bcin12g03530		3506	3666	3019	1378	1582	1437	1.4998	2.53424e-34	1.33454e-33	2.8280	up	yes	GO:0005634|GO:0080090|GO:0051171|GO:0000981|GO:0006355|GO:0006357|GO:0008270	regulation of primary metabolic process
Bcin10g00830		914	1015	834	3510	2713	3304	-1.5087	2.55708e-34	1.34586e-33	0.3514	down	yes	GO:0016021|GO:0046872|GO:0020037|GO:0009405|GO:0016491|GO:0004497|GO:0005506|GO:0016705|GO:0016020	membrane
Bcin09g03080		9	6	6	77	77	111	-3.3329	2.67192e-34	1.40557e-33	0.0992	down	yes
Bcin16g02200	Bcvps55	582	594	560	2024	2017	2080	-1.5302	2.68807e-34	1.41332e-33	0.3462	down	yes	GO:0016021|GO:0005770|GO:0034424|GO:0032511|GO:0016020	Vps55/Vps68 complex
Bcin02g04500		338	252	261	718	1122	1352	-1.5871	2.91183e-34	1.53016e-33	0.3328	down	yes	GO:0005515	protein binding
Bcin12g01910		135	163	124	24	46	34	2.3207	2.95015e-34	1.54949e-33	4.9958	up	yes	GO:0016021|GO:0016020	membrane
Bcin02g07270		76	77	64	258	372	373	-1.9027	3.26581e-34	1.71438e-33	0.2674	down	yes	GO:0005515	protein binding
Bcin03g05740		872	988	847	282	425	413	1.5790	3.34656e-34	1.75585e-33	2.9877	up	yes	GO:0005634	nucleus
Bcin01g03660		5312	5269	4507	2271	2009	2266	1.4868	3.45672e-34	1.8127e-33	2.8027	up	yes	GO:0005634|GO:0000981|GO:0006355|GO:0006357|GO:0008270	regulation of transcription by RNA polymerase II
Bcin02g02910		8430	8859	7775	2795	3784	4573	1.4787	3.49092e-34	1.82967e-33	2.7869	up	yes	GO:0019321|GO:0016773|GO:0016301|GO:0019150|GO:0046835|GO:0005975	carbohydrate phosphorylation
Bcin03g01910	Bcarl1	1017	1092	1004	2957	3685	4244	-1.5010	3.5673e-34	1.86873e-33	0.3533	down	yes	GO:0005794|GO:0006897|GO:0005525|GO:0006623|GO:0034067|GO:0005802|GO:0034976|GO:0003924|GO:0043001|GO:0005829|GO:0031503|GO:0034497|GO:0000166|GO:0016236|GO:0016192	protein-containing complex localization	bfu04031|bfu04131
Bcin12g01770		8567	8463	7697	2961	4242	3722	1.4785	3.61256e-34	1.89145e-33	2.7865	up	yes	GO:0016747|GO:0008080	acyltransferase activity, transferring groups other than amino-acyl groups
Bcin06g05160		144	155	174	539	655	698	-1.6942	3.66329e-34	1.91701e-33	0.3090	down	yes	GO:0006351|GO:0005634|GO:0046872|GO:0000981|GO:0006355|GO:0006357|GO:0003677|GO:0008270	regulation of transcription by RNA polymerase II
Bcin15g02230		35	35	27	190	186	185	-2.2477	4.1717e-34	2.18192e-33	0.2106	down	yes
Bcin07g04640		1008	934	880	3151	3278	3344	-1.5027	4.20439e-34	2.19787e-33	0.3529	down	yes	GO:0006914|GO:0032974|GO:0016021|GO:0005774|GO:0006865|GO:0005773|GO:0016020	vacuole
Bcin01g07810		1645	1779	1567	5452	5839	5781	-1.4855	4.61412e-34	2.4108e-33	0.3571	down	yes	GO:0016021|GO:0005777|GO:0007031|GO:0005778|GO:0016020	peroxisome organization
Bcin03g06270	Bcrsm10	2800	2694	2817	1171	1100	1333	1.4992	5.0161e-34	2.61946e-33	2.8269	up	yes	GO:1990904|GO:0005840|GO:0003735|GO:0006412	ribonucleoprotein complex
Bcin06g02340		2748	2588	2512	914	1291	1220	1.4998	5.84451e-34	3.05047e-33	2.8281	up	yes
Bcin12g04070	Bcpop5	339	359	225	91	130	92	1.8420	6.31853e-34	3.29617e-33	3.5850	up	yes	GO:0090501|GO:0008033|GO:1990904|GO:0090502|GO:0030677|GO:0004526|GO:0001682|GO:1902555	endoribonuclease complex	bfu03016|bfu03029|bfu03009|bfu03008
Bcin09g00260	Bcspt16	3890	4417	3701	1847	1482	1885	1.4854	6.47412e-34	3.37558e-33	2.8000	up	yes	GO:0140713|GO:0006261|GO:0034728|GO:0003682|GO:0045899|GO:0006325|GO:0031298|GO:0000785|GO:0031491|GO:0006260|GO:0006974|GO:0005694|GO:0035101|GO:0005634|GO:0140719|GO:0007063|GO:0042393|GO:0006334|GO:0060261|GO:0006281	histone chaperone activity
Bcin08g04160		630	606	690	254	256	246	1.6380	6.65081e-34	3.4659e-33	3.1124	up	yes	GO:0016021|GO:0016020	membrane
Bcin11g00730		7001	7820	6511	16560	29132	27380	-1.4648	6.83186e-34	3.5584e-33	0.3623	down	yes	GO:0046983	protein dimerization activity
Bcin08g06260	Bccox16	1373	1344	1204	443	584	643	1.5362	7.17831e-34	3.7369e-33	2.9002	up	yes	GO:0016021|GO:0031966|GO:0005739|GO:0005743|GO:0016020	mitochondrion
Bcin13g03310	Bcdpp1	339	315	361	1036	1345	1313	-1.5588	7.90218e-34	4.1116e-33	0.3394	down	yes	GO:0000329|GO:0042802|GO:0016021|GO:0008195|GO:0000810|GO:0006644|GO:0006629|GO:0016020	fungal-type vacuole membrane	bfu00561|bfu00564
Bcin05g03610		3735	4043	3632	12460	11946	14194	-1.4672	8.29053e-34	4.31142e-33	0.3617	down	yes	GO:0016021|GO:0055085|GO:0042626|GO:0016887|GO:0140359|GO:0005524|GO:0000166|GO:0016020	nucleotide binding
Bcin05g04760		1423	1554	1338	477	691	683	1.5256	9.95196e-34	5.17275e-33	2.8791	up	yes	GO:0055085|GO:0022857|GO:0016021|GO:0016020	transmembrane transport
Bcin10g05610		9916	9707	13487	35324	38179	38675	-1.4590	1.00069e-33	5.19859e-33	0.3638	down	yes
Bcin14g03210		290	271	255	978	991	1044	-1.5950	1.04853e-33	5.44429e-33	0.3310	down	yes	GO:0016021|GO:0016020	membrane
Bcin13g05050		1332	1285	1218	4455	4205	4405	-1.4833	1.0609e-33	5.50569e-33	0.3577	down	yes
Bcin08g02390		14857	14780	12828	5514	6308	7125	1.4620	1.08542e-33	5.62988e-33	2.7548	up	yes	GO:0008236|GO:0016787|GO:0006508|GO:0070008	serine-type exopeptidase activity
Bcin09g03640		896	960	946	401	371	384	1.5616	1.08595e-33	5.62988e-33	2.9517	up	yes	GO:0003824|GO:0006285|GO:0000702|GO:0006284|GO:0006281	oxidized base lesion DNA N-glycosylase activity
Bcin13g03410		2442	2553	2450	7777	8209	9321	-1.4691	1.12853e-33	5.84755e-33	0.3612	down	yes	GO:0003847|GO:0016042	1-alkyl-2-acetylglycerophosphocholine esterase activity
Bcin06g01640		931	833	803	2731	2751	3414	-1.4961	1.13361e-33	5.87086e-33	0.3545	down	yes	GO:0004777|GO:0036243|GO:0009450|GO:0016491|GO:0009013|GO:0016620	succinate-semialdehyde dehydrogenase (NADP+) activity
Bcin07g01310		439	464	389	1314	1578	1709	-1.5342	1.22743e-33	6.35346e-33	0.3453	down	yes	GO:0005634	nucleus
Bcin04g04910		1393	1384	1409	4784	4337	5154	-1.4794	1.23554e-33	6.39213e-33	0.3586	down	yes
Bcin06g01030		1380	1438	1430	620	575	607	1.5227	1.39201e-33	7.19793e-33	2.8734	up	yes
Bcin16g03920		1442	1460	1290	549	619	617	1.5232	1.48266e-33	7.66269e-33	2.8743	up	yes
Bcin16g03540		6269	6304	5831	2612	2484	3053	1.4678	1.50895e-33	7.79457e-33	2.7660	up	yes	GO:0004737|GO:0000287|GO:0003824|GO:0030976	pyruvate decarboxylase activity
Bcin06g04540		52	69	66	273	270	339	-1.9382	1.52126e-33	7.8541e-33	0.2609	down	yes	GO:0008168|GO:0008171|GO:0044550|GO:0032259|GO:0008757	secondary metabolite biosynthetic process
Bcin16g01670		168	262	173	586	874	848	-1.6357	1.52654e-33	7.87728e-33	0.3218	down	yes	GO:0005515|GO:0043531	protein binding
Bcin08g04560		1278	1383	1247	4143	4342	4863	-1.4785	1.61796e-33	8.34473e-33	0.3589	down	yes	GO:0016021|GO:0016020	membrane
Bcin05g05070	Bctim50	4381	4381	4123	1602	2032	2083	1.4733	1.74057e-33	8.97247e-33	2.7766	up	yes	GO:0016021|GO:0005744|GO:0015031|GO:0005739|GO:0005743|GO:0016020	mitochondrial inner membrane
Bcin02g08660		650	712	700	2197	2556	2401	-1.5006	1.89096e-33	9.74271e-33	0.3534	down	yes
Bcin16g01510		328	293	286	987	1188	1107	-1.5607	1.89955e-33	9.78196e-33	0.3390	down	yes	GO:0005634|GO:0006355|GO:0003677	regulation of DNA-templated transcription
Bcin05g04210		912	868	894	334	407	372	1.5599	1.96307e-33	1.01039e-32	2.9484	up	yes
Bcin14g02530	Bcnam7	6456	6940	5990	2443	3161	3036	1.4634	2.13859e-33	1.10016e-32	2.7575	up	yes	GO:0016787|GO:0046872|GO:0004386|GO:0003724|GO:0003723|GO:0010468|GO:0003677|GO:0005524|GO:0000184|GO:0005737|GO:0000166|GO:0008270	regulation of gene expression	bfu03015|bfu03019|bfu03013
Bcin01g08770	Bcara2	4122	4082	4023	12743	13435	15004	-1.4563	2.23884e-33	1.15114e-32	0.3644	down	yes	GO:0016491|GO:0045290|GO:0070485	dehydro-D-arabinono-1,4-lactone biosynthetic process	bfu00053
Bcin10g03000		718	744	777	2643	2274	2796	-1.4946	2.30125e-33	1.18262e-32	0.3549	down	yes	GO:0005789|GO:0030234|GO:0005783|GO:0006486|GO:0030176|GO:0019348|GO:0016020	endoplasmic reticulum
Bcin05g03030	Bcvps8	646	816	788	2660	2640	2415	-1.4939	2.43095e-33	1.24864e-32	0.3551	down	yes	GO:0005515|GO:0006623	protein binding	bfu04148|bfu04131|bfu04138
Bcin06g02310		1416	1448	1224	3803	5345	4807	-1.4728	2.4961e-33	1.28144e-32	0.3603	down	yes
Bcin11g02620	Bchol1	261	295	249	937	958	1064	-1.5873	2.58937e-33	1.32797e-32	0.3328	down	yes	GO:0055085|GO:0022857|GO:0016021|GO:0016020	membrane
Bcin02g07410	Bcpse1	10326	11052	8260	3093	5260	5019	1.4560	2.58881e-33	1.32797e-32	2.7435	up	yes	GO:0110165|GO:0005634|GO:0034399|GO:0008139|GO:0005856|GO:0007088|GO:0015031|GO:0006606|GO:0060188|GO:0006406|GO:0061608|GO:0005737	nuclear periphery	bfu03009|bfu03013
Bcin16g00710	Bcsup35	8988	9773	7264	2727	4395	4620	1.4574	2.60205e-33	1.33378e-32	2.7461	up	yes	GO:0002184|GO:0042802|GO:0000288|GO:0005525|GO:0010494|GO:0018444|GO:0006415|GO:0003924|GO:0003747|GO:0005829|GO:0000166|GO:0006412	translation release factor complex
Bcin14g05560		384	428	436	910	1840	1756	-1.5284	2.67895e-33	1.3725e-32	0.3467	down	yes	GO:0016803|GO:0016787|GO:0033961|GO:0003824	hydrolase activity
Bcin16g03040		4319	4438	3948	1395	1901	2408	1.4684	2.87883e-33	1.47415e-32	2.7671	up	yes	GO:0016021|GO:0016020	membrane
Bcin08g07030		238	259	194	47	84	92	1.9464	3.05648e-33	1.56432e-32	3.8541	up	yes
Bcin02g06950		1506	1520	1296	484	619	774	1.5112	3.6765e-33	1.88069e-32	2.8505	up	yes	GO:0005347|GO:0016021|GO:0055085|GO:0005739|GO:0005743|GO:0016020	mitochondrion
Bcin13g01900		858	894	665	325	320	336	1.5827	3.71641e-33	1.90013e-32	2.9952	up	yes	GO:0016021|GO:0016491|GO:0006665|GO:0006629|GO:0016020	membrane
Bcin03g06920	Bcrad26	901	1028	788	2523	3323	3495	-1.4816	3.72537e-33	1.90374e-32	0.3581	down	yes	GO:0016787|GO:0005634|GO:0006338|GO:0003677|GO:0005524|GO:0000166|GO:0140658	chromatin remodeling
Bcin11g06190		108	86	76	269	385	520	-1.8014	3.842e-33	1.96234e-32	0.2869	down	yes
Bcin12g06240	Bcpex12	3165	3426	2868	1470	1351	1310	1.4725	4.1596e-33	2.12347e-32	2.7750	up	yes	GO:0005515|GO:0016558|GO:0016567|GO:0046872|GO:0016562|GO:0005779|GO:0008022|GO:0005777|GO:0006625|GO:0016020|GO:0005778|GO:0008270	protein import into peroxisome matrix, receptor recycling
Bcin13g02850	Bcrsm19	1481	1339	1423	514	641	684	1.5103	4.37815e-33	2.23391e-32	2.8487	up	yes	GO:1990904|GO:0005840|GO:0003723|GO:0003735|GO:0006412	ribonucleoprotein complex
Bcin07g06790		478	465	425	1414	1786	1599	-1.5163	4.46229e-33	2.27568e-32	0.3496	down	yes	GO:0006914|GO:0034045|GO:0005737|GO:0000422|GO:0016020	autophagy of mitochondrion
Bcin12g00260		26	32	19	112	142	231	-2.3365	4.78443e-33	2.43872e-32	0.1980	down	yes	GO:0050661|GO:0004499|GO:0050660|GO:0016491	oxidoreductase activity
Bcin01g07690		699	695	647	2004	2223	2855	-1.4911	4.961e-33	2.52744e-32	0.3557	down	yes	GO:0005085|GO:0043547|GO:0005096	guanyl-nucleotide exchange factor activity
Bcin13g04880	Bcctr86	1728	1934	1642	724	788	788	1.4946	5.24356e-33	2.66868e-32	2.8178	up	yes
Bcin11g03360		3784	3960	3369	1607	1713	1581	1.4654	5.24292e-33	2.66868e-32	2.7613	up	yes
Bcin04g01080		2020	2045	1775	4843	7072	7951	-1.4556	6.11456e-33	3.11038e-32	0.3646	down	yes	GO:0016021|GO:0005789|GO:0005783|GO:0016740|GO:0008374|GO:0016746|GO:0016020	endoplasmic reticulum
Bcin08g00640		1224	1173	1088	4349	4256	3017	-1.4674	6.43179e-33	3.27009e-32	0.3616	down	yes
Bcin09g01900		219	238	268	52	75	117	1.9017	6.51257e-33	3.30948e-32	3.7366	up	yes	GO:0016021|GO:0016020	membrane
Bcin03g05220	Bcutp14	1700	1868	1602	646	792	819	1.4933	6.73868e-33	3.42265e-32	2.8153	up	yes	GO:0006364|GO:0005730|GO:0005634|GO:0032040	nucleus
Bcin05g07130	Bcmsk1	863	954	875	299	412	429	1.5453	6.77929e-33	3.44153e-32	2.9187	up	yes	GO:0006418|GO:0004812|GO:0005737|GO:0006430|GO:0004824|GO:0005524|GO:0000166	cytoplasm	bfu03016|bfu00970|bfu01007
Bcin13g05490		2190	2245	2033	633	1043	1213	1.4818	6.81117e-33	3.45596e-32	2.7929	up	yes
Bcin01g09410		5	8	5	80	80	80	-3.4347	7.59363e-33	3.85103e-32	0.0925	down	yes
Bcin05g06550		285	325	306	80	101	145	1.8064	7.64603e-33	3.87564e-32	3.4977	up	yes	GO:0006351|GO:0005634|GO:0046872|GO:0000981|GO:0006355|GO:0006357|GO:0003677|GO:0008270	regulation of transcription by RNA polymerase II
Bcin11g02900		320	361	354	857	1377	1498	-1.5326	8.08096e-33	4.09403e-32	0.3457	down	yes	GO:0016787|GO:0008236|GO:0004252|GO:0006508|GO:0008233	serine-type peptidase activity
Bcin02g05780		9	8	8	44	106	132	-3.1376	8.4529e-33	4.28029e-32	0.1136	down	yes	GO:0003824	catalytic activity
Bcin01g00470	Bcykt6	1606	1553	1600	5035	5346	5624	-1.4555	9.16206e-33	4.63705e-32	0.3646	down	yes	GO:0110165|GO:0016021|GO:0005886|GO:0016192|GO:0016020	plasma membrane	bfu04130|bfu04131|bfu04138
Bcin05g05120		304	322	313	87	127	121	1.7922	9.33935e-33	4.72439e-32	3.4635	up	yes	GO:0055114	obsolete oxidation-reduction process
Bcin11g01680		2579	2685	2238	6863	9748	8530	-1.4470	9.41523e-33	4.76037e-32	0.3668	down	yes	GO:0016021|GO:0016020	membrane
Bcin16g00470		419	434	438	1514	1258	1739	-1.5123	9.6739e-33	4.88869e-32	0.3506	down	yes	GO:0004040|GO:0043864	indoleacetamide hydrolase activity
Bcin14g00470	Bcmcm2	2077	2056	1745	748	808	1034	1.4820	1.01691e-32	5.13375e-32	2.7933	up	yes	GO:0032508|GO:0031261|GO:0006267|GO:0006268|GO:0005524|GO:0005737|GO:0031298|GO:0140445|GO:0016787|GO:0000785|GO:0003677|GO:0006270|GO:0042555|GO:0033260|GO:0017116|GO:0000166|GO:0006260|GO:0006974|GO:1905775|GO:0030174|GO:0003697|GO:0006271|GO:0003678|GO:0000727|GO:0071162|GO:0005634|GO:1902975|GO:0004386|GO:0005656|GO:0003688|GO:0003682|GO:0043596	nuclear DNA replication	bfu04111|bfu03030|bfu03036|bfu04113|bfu03032
Bcin05g08140		7446	8009	6520	2843	3531	3531	1.4452	1.01666e-32	5.13375e-32	2.7230	up	yes	GO:0016021|GO:0055085|GO:0042626|GO:0016887|GO:0140359|GO:0005524|GO:0000166|GO:0016020	nucleotide binding
Bcin13g03800	Bcalg2	1751	1664	1636	727	762	704	1.4899	1.02169e-32	5.1553e-32	2.8087	up	yes	GO:0016021|GO:0004378|GO:0016757|GO:0102704|GO:0005789|GO:0005783|GO:0006486|GO:0016740|GO:0016020	endoplasmic reticulum membrane	bfu00510|bfu01003|bfu00513
Bcin05g05420		209	183	176	57	58	54	2.0299	1.12098e-32	5.65343e-32	4.0838	up	yes
Bcin10g01980		2446	2529	2301	1101	901	1201	1.4707	1.17435e-32	5.91965e-32	2.7716	up	yes	GO:0016787|GO:0016791	hydrolase activity
Bcin14g00410		635	666	588	182	269	320	1.6068	1.2448e-32	6.2716e-32	3.0458	up	yes
Bcin14g03550		304	311	247	1003	1016	1047	-1.5457	1.32678e-32	6.68127e-32	0.3425	down	yes	GO:0055085|GO:0022857|GO:0016021|GO:0016020	transmembrane transport
Bcin08g00330		115	115	107	360	424	603	-1.7282	1.55926e-32	7.84799e-32	0.3018	down	yes
Bcin09g00500		2334	2399	2569	7392	8399	8605	-1.4420	1.57837e-32	7.94022e-32	0.3681	down	yes
Bcin16g00480		169	140	78	25	36	33	2.3284	1.63387e-32	8.21526e-32	5.0226	up	yes	GO:0006974|GO:0016491|GO:0051213|GO:0006281	dioxygenase activity
Bcin11g01660		899	932	863	2429	3053	3732	-1.4657	1.73554e-32	8.72209e-32	0.3621	down	yes	GO:0016787|GO:1901564|GO:0008152|GO:0016798|GO:0006139|GO:0016799	organonitrogen compound metabolic process
Bcin15g00580	Bclox15741	2764	2873	2808	1210	1241	1303	1.4607	1.75749e-32	8.82801e-32	2.7525	up	yes	GO:0043651|GO:0046872|GO:0016702|GO:0034440|GO:0016491|GO:0051213|GO:0050584	lipid oxidation
Bcin12g06650	Bcrex4	1381	1317	1217	465	578	666	1.5002	1.86381e-32	9.35738e-32	2.8287	up	yes	GO:0006364|GO:0003676|GO:0008408|GO:0004527	exonuclease activity	bfu03009
Bcin06g01460		1082	1039	1047	467	526	349	1.5167	1.95472e-32	9.80886e-32	2.8614	up	yes
Bcin09g02780		61	71	98	320	342	348	-1.8319	1.9918e-32	9.98991e-32	0.2809	down	yes
Bcin02g03510		2752	2845	3048	1186	1207	1481	1.4582	2.05227e-32	1.0288e-31	2.7477	up	yes
Bcin01g01500	Bcbna4	3835	3905	3618	1412	1798	1919	1.4496	2.17469e-32	1.08963e-31	2.7313	up	yes	GO:0016021|GO:0050660|GO:0009435|GO:0006569|GO:0034354|GO:0004502|GO:0019363|GO:0031966|GO:0043420|GO:0071949|GO:0016491|GO:0004497|GO:0005739|GO:0019805|GO:0005741|GO:0016020	mitochondrial membrane	bfu00380
[truncated: 2,073 more rows]
